# Supplementary material for: Directional information flow as a tool for analyzing protein allostery
Source: bioRxiv. 2026 Jun 23:2026.06.22.733418. Preprint. [Version 1] doi: 10.64898/2026.06.22.733418 (PMC13320769; doi:10.64898/2026.06.22.733418)
Supplement: Supplement 2 [file media-2.xlsx]

## Sheet: 0_README
Summary of Supplemental Data
Table	Description
1_flux_rank_chk1	List of residues in Chk1 sorted by their TE flux.
2_flux_rank_tem	List of residues in TEM sorted by their TE flux.
3_flux_rank_cdk2_raw_values	List of residues in CDK2 sorted by their TE flux.
4_optimal_paths_chk1	TE along optimal paths computed by dynetan for Chk1
5_optimal_paths_tem	TE along optimal paths computed by dynetan for TEM
6_perturb_chk1	Pairwise fluctuation correlations along optimal paths connecting perturbed residues to the opposite binding site (Chk1)
7_perturb_tem	Pairwise fluctuation correlations along optimal paths connecting perturbed residues to the opposite binding site (TEM)

## Sheet: 1_flux_rank_chk1
		100 ps			1 ns			5 ns			2 ps		NOTE: These values are the relative TE flux rank across replicas, not the actual TE flux values.
RESNAME	RESID	REP 1	REP 2	REP 3	REP 1	REP 2	REP 3	REP 1	REP 2	REP 3	REP 1	SITE
ILE	96	0.00362319	0.00362319	0.00362319	0.00362319	0.00362319	0.00362319	0.0905797	0.0724638	0.0688406	0.0108696	A
ARG	95	0.00724638	0.00724638	0.00724638	0.00724638	0.00724638	0.00724638	0.0434783	0.0434783	0.0471014	0.00724638	A
ARG	275	0.0108696	0.0108696	0.0108696	0.0253623	0.0253623	0.0253623	0.076087	0.0797101	0.0797101	0.0144928
LEU	144	0.0144928	0.0144928	0.0144928	0.0144928	0.0144928	0.0144928	0.0289855	0.0289855	0.0289855	0.00362319
LYS	270	0.0181159	0.0181159	0.0181159	0.0108696	0.0108696	0.0108696	0.0362319	0.0362319	0.0362319	0.0217391
ALA	203	0.0217391	0.0217391	0.0217391	0.0289855	0.0289855	0.0289855	0.057971	0.057971	0.0652174	0.0289855
LEU	114	0.0253623	0.0253623	0.0253623	0.652174	0.684783	0.634058	0.0543478	0.0543478	0.0507246	0.195652
GLU	104	0.0289855	0.0289855	0.0289855	0.0362319	0.0362319	0.0362319	0.00362319	0.00362319	0.00362319	0.0398551
LYS	274	0.0326087	0.0326087	0.0326087	0.0434783	0.0434783	0.0434783	0.105072	0.105072	0.105072	0.0507246
PRO	98	0.0362319	0.0362319	0.0362319	0.119565	0.123188	0.123188	0.0507246	0.0507246	0.0543478	0.0724638	A
GLY	117	0.0398551	0.0398551	0.0398551	0.057971	0.0507246	0.057971	0.101449	0.101449	0.0905797	0.057971
CYS	87	0.0434783	0.0434783	0.0434783	0.0615942	0.0615942	0.0615942	0.0253623	0.0253623	0.0253623	0.0543478	O
GLY	89	0.0471014	0.0471014	0.0471014	0.0326087	0.0326087	0.0326087	0.0869565	0.0833333	0.0869565	0.115942
LEU	202	0.0507246	0.0507246	0.0507246	0.23913	0.210145	0.210145	0.119565	0.148551	0.177536	0.0905797
SER	88	0.0543478	0.057971	0.0543478	0.0724638	0.0688406	0.0724638	0.0833333	0.0905797	0.101449	0.141304	O
VAL	68	0.057971	0.0615942	0.0652174	0.076087	0.076087	0.076087	0.0652174	0.0688406	0.076087	0.076087	O
PRO	230	0.0615942	0.0652174	0.0615942	0.0978261	0.0978261	0.0978261	0.793478	0.818841	0.807971	0.0978261
LEU	136	0.0652174	0.0543478	0.057971	0.844203	0.869565	0.844203	0.956522	0.960145	0.960145	0.771739
ASP	142	0.0688406	0.0724638	0.0724638	0.0471014	0.0471014	0.0471014	0.73913	0.746377	0.713768	0.0942029
GLN	108	0.0724638	0.0688406	0.0688406	0.217391	0.206522	0.206522	0.706522	0.73913	0.717391	0.0326087
LEU	137	0.076087	0.076087	0.076087	0.702899	0.655797	0.710145	0.112319	0.119565	0.108696	0.0181159	O
TYR	265	0.0797101	0.0797101	0.0797101	0.0181159	0.0181159	0.0181159	0.0108696	0.0108696	0.0108696	0.224638
VAL	3	0.0833333	0.0833333	0.0833333	0.0869565	0.0833333	0.0869565	0.166667	0.188406	0.166667	0.192029
VAL	6	0.0869565	0.0869565	0.0869565	0.134058	0.137681	0.126812	0.362319	0.384058	0.34058	0.126812
ALA	19	0.0905797	0.0905797	0.0905797	0.416667	0.42029	0.413043	0.612319	0.608696	0.492754	0.42029
ALA	237	0.0942029	0.0942029	0.0942029	0.101449	0.105072	0.108696	0.148551	0.15942	0.163043	0.0253623
ASN	78	0.0978261	0.0978261	0.0978261	0.115942	0.115942	0.115942	0.163043	0.144928	0.137681	0.0869565
GLU	55	0.101449	0.101449	0.101449	0.0398551	0.0398551	0.0398551	0.0942029	0.0978261	0.0942029	0.137681
ASP	235	0.105072	0.105072	0.105072	0.163043	0.173913	0.173913	0.746377	0.764493	0.753623	0.0797101
LYS	38	0.108696	0.108696	0.108696	0.210145	0.221014	0.221014	0.416667	0.442029	0.427536	0.0434783
LYS	54	0.112319	0.119565	0.112319	0.181159	0.181159	0.188406	0.728261	0.724638	0.721014	0.123188
ASP	47	0.115942	0.115942	0.119565	0.108696	0.112319	0.105072	0.26087	0.268116	0.264493	0.246377
PRO	268	0.119565	0.112319	0.115942	0.0833333	0.0869565	0.0833333	0.177536	0.17029	0.181159	0.177536
ASN	143	0.123188	0.123188	0.123188	0.0688406	0.0724638	0.0688406	0.0144928	0.0144928	0.0144928	0.17029
GLY	101	0.126812	0.126812	0.126812	0.0652174	0.0652174	0.0652174	0.00724638	0.00724638	0.00724638	0.148551
GLU	205	0.130435	0.130435	0.134058	0.601449	0.449275	0.452899	0.213768	0.177536	0.195652	0.119565	A
LEU	121	0.134058	0.134058	0.130435	0.923913	0.923913	0.927536	0.0326087	0.0326087	0.0326087	0.898551
LYS	271	0.137681	0.137681	0.137681	0.0905797	0.0905797	0.0905797	0.126812	0.130435	0.130435	0.278986
ASN	51	0.141304	0.141304	0.141304	0.431159	0.427536	0.42029	0.286232	0.275362	0.300725	0.275362
GLU	76	0.144928	0.144928	0.144928	0.297101	0.336957	0.311594	0.228261	0.23913	0.224638	0.134058
GLU	97	0.148551	0.148551	0.148551	0.130435	0.126812	0.137681	0.17029	0.155797	0.188406	0.293478	A
LEU	11	0.152174	0.152174	0.152174	0.311594	0.293478	0.297101	0.32971	0.311594	0.315217	0.152174
VAL	67	0.155797	0.155797	0.163043	0.0507246	0.0543478	0.0507246	0.108696	0.112319	0.115942	0.0362319
GLN	113	0.15942	0.15942	0.15942	0.76087	0.775362	0.782609	0.202899	0.231884	0.206522	0.57971
ALA	200	0.163043	0.17029	0.155797	0.775362	0.771739	0.764493	0.876812	0.855072	0.862319	0.25	A
VAL	12	0.166667	0.163043	0.166667	0.148551	0.144928	0.148551	0.452899	0.431159	0.442029	0.155797
TRP	231	0.17029	0.166667	0.173913	0.137681	0.134058	0.134058	0.0181159	0.0181159	0.0181159	0.264493
LEU	84	0.173913	0.173913	0.17029	0.123188	0.119565	0.119565	0.141304	0.134058	0.134058	0.210145	O
VAL	40	0.177536	0.177536	0.177536	0.84058	0.82971	0.826087	0.833333	0.844203	0.833333	0.221014
LYS	43	0.181159	0.181159	0.181159	0.112319	0.108696	0.112319	0.398551	0.413043	0.413043	0.199275
MET	115	0.184783	0.184783	0.184783	0.155797	0.15942	0.155797	0.25	0.405797	0.278986	0.568841
THR	170	0.188406	0.188406	0.188406	0.355072	0.34058	0.336957	0.485507	0.623188	0.601449	0.105072
ASN	266	0.192029	0.195652	0.195652	0.594203	0.597826	0.59058	0.800725	0.804348	0.797101	0.318841
ARG	29	0.195652	0.192029	0.192029	0.173913	0.163043	0.166667	0.184783	0.166667	0.144928	0.289855
LYS	69	0.199275	0.199275	0.202899	0.126812	0.130435	0.130435	0.807971	0.800725	0.778986	0.253623
GLU	7	0.202899	0.202899	0.199275	0.144928	0.148551	0.141304	0.380435	0.358696	0.373188	0.358696
ARG	75	0.206522	0.206522	0.206522	0.753623	0.753623	0.75	0.771739	0.76087	0.775362	0.326087
TYR	157	0.210145	0.210145	0.210145	0.384058	0.373188	0.398551	0.210145	0.210145	0.210145	0.362319
GLY	77	0.213768	0.213768	0.213768	0.271739	0.271739	0.282609	0.387681	0.355072	0.380435	0.228261
LYS	145	0.217391	0.221014	0.217391	0.800725	0.804348	0.804348	0.0471014	0.0471014	0.0434783	0.101449
ILE	146	0.221014	0.235507	0.224638	0.996377	0.996377	0.996377	0.862319	0.873188	0.873188	0.894928
PRO	133	0.224638	0.23913	0.231884	0.913043	0.902174	0.913043	0.952899	0.952899	0.945652	0.713768	A
GLU	32	0.228261	0.224638	0.221014	0.268116	0.26087	0.278986	0.192029	0.192029	0.184783	0.304348
LYS	222	0.231884	0.217391	0.228261	0.391304	0.380435	0.373188	0.282609	0.264493	0.26087	0.583333
GLU	85	0.235507	0.231884	0.235507	0.17029	0.166667	0.15942	0.942029	0.942029	0.942029	0.336957	O
ARG	162	0.23913	0.228261	0.242754	0.315217	0.307971	0.326087	0.782609	0.786232	0.793478	0.496377
LYS	166	0.242754	0.246377	0.23913	0.365942	0.347826	0.347826	0.684783	0.673913	0.681159	0.26087
GLU	183	0.246377	0.242754	0.246377	0.264493	0.257246	0.264493	0.344203	0.351449	0.347826	0.188406
PHE	93	0.25	0.253623	0.25	0.905797	0.90942	0.90942	0.137681	0.126812	0.155797	0.130435	A
ARG	160	0.253623	0.25	0.253623	0.34058	0.344203	0.355072	0.666667	0.652174	0.67029	0.474638
ASN	165	0.257246	0.257246	0.257246	0.221014	0.228261	0.231884	0.601449	0.615942	0.608696	0.184783
LEU	62	0.26087	0.268116	0.268116	0.304348	0.278986	0.293478	0.181159	0.202899	0.17029	0.217391
LYS	260	0.264493	0.26087	0.26087	0.59058	0.641304	0.648551	0.289855	0.271739	0.271739	0.311594
MET	61	0.268116	0.271739	0.264493	0.195652	0.184783	0.184783	0.0978261	0.0942029	0.0833333	0.144928
TYR	227	0.271739	0.264493	0.271739	0.608696	0.594203	0.601449	0.224638	0.253623	0.246377	0.315217
HSD	122	0.275362	0.275362	0.275362	0.286232	0.282609	0.275362	0.134058	0.115942	0.119565	0.355072
GLY	123	0.278986	0.278986	0.278986	0.166667	0.177536	0.177536	0.34058	0.333333	0.307971	0.0688406
CYS	215	0.282609	0.282609	0.282609	0.442029	0.431159	0.431159	0.836957	0.82971	0.844203	0.282609
LYS	60	0.286232	0.286232	0.286232	0.0217391	0.0217391	0.0217391	0.188406	0.181159	0.173913	0.108696
SER	212	0.289855	0.289855	0.289855	0.612319	0.605072	0.612319	0.710145	0.702899	0.695652	0.307971
ILE	256	0.293478	0.293478	0.293478	0.105072	0.101449	0.101449	0.717391	0.757246	0.764493	0.271739
GLU	161	0.297101	0.307971	0.300725	0.445652	0.452899	0.438406	0.144928	0.163043	0.15942	0.373188
GLN	13	0.300725	0.297101	0.297101	0.300725	0.289855	0.289855	0.623188	0.619565	0.634058	0.257246
LYS	224	0.304348	0.304348	0.307971	0.32971	0.333333	0.32971	0.826087	0.826087	0.826087	0.300725
LEU	15	0.307971	0.300725	0.304348	0.347826	0.351449	0.351449	0.413043	0.402174	0.431159	0.32971	O
ARG	44	0.311594	0.311594	0.311594	0.228261	0.217391	0.217391	0.257246	0.257246	0.293478	0.351449
LEU	171	0.315217	0.322464	0.315217	0.192029	0.195652	0.199275	0.23913	0.242754	0.231884	0.507246
ASP	262	0.318841	0.315217	0.318841	0.15942	0.155797	0.163043	0.384058	0.362319	0.40942	0.384058
GLU	91	0.322464	0.333333	0.326087	0.865942	0.862319	0.865942	0.0797101	0.0869565	0.0978261	0.0833333	O
LYS	267	0.326087	0.326087	0.32971	0.634058	0.666667	0.65942	0.264493	0.228261	0.228261	0.394928
PHE	149	0.32971	0.318841	0.322464	0.916667	0.92029	0.923913	0.655797	0.463768	0.471014	0.554348
ASP	209	0.333333	0.336957	0.336957	0.213768	0.231884	0.224638	0.221014	0.221014	0.221014	0.173913
TYR	86	0.336957	0.32971	0.333333	0.26087	0.275362	0.257246	0.300725	0.278986	0.257246	0.322464	O
PRO	211	0.34058	0.347826	0.351449	0.728261	0.728261	0.728261	0.358696	0.365942	0.333333	0.163043
ASP	8	0.344203	0.344203	0.347826	0.655797	0.644928	0.641304	0.692029	0.717391	0.684783	0.442029
TRP	208	0.347826	0.34058	0.34058	0.224638	0.224638	0.228261	0.894928	0.894928	0.894928	0.242754
ARG	182	0.351449	0.351449	0.344203	0.434783	0.438406	0.442029	0.721014	0.713768	0.735507	0.387681
LYS	261	0.355072	0.355072	0.355072	0.275362	0.264493	0.26087	0.369565	0.376812	0.384058	0.202899
GLY	21	0.358696	0.358696	0.358696	0.438406	0.460145	0.434783	0.775362	0.775362	0.815217	0.40942
ALA	45	0.362319	0.362319	0.362319	0.278986	0.286232	0.286232	0.402174	0.478261	0.394928	0.398551
HSD	64	0.365942	0.369565	0.365942	0.0543478	0.057971	0.0543478	0.851449	0.836957	0.858696	0.532609
SER	236	0.369565	0.373188	0.373188	0.731884	0.731884	0.735507	0.713768	0.648551	0.688406	0.235507
GLY	272	0.373188	0.365942	0.369565	0.576087	0.576087	0.576087	0.59058	0.57971	0.59058	0.561594
PRO	276	0.376812	0.376812	0.376812	0.380435	0.394928	0.387681	0.597826	0.586957	0.597826	0.481884
THR	31	0.380435	0.380435	0.384058	0.452899	0.583333	0.583333	0.293478	0.293478	0.286232	0.402174
ASP	10	0.384058	0.391304	0.387681	0.188406	0.188406	0.195652	0.373188	0.398551	0.369565	0.452899
ILE	124	0.387681	0.387681	0.380435	0.318841	0.318841	0.333333	0.702899	0.706522	0.724638	0.231884
ALA	2	0.391304	0.402174	0.398551	0.152174	0.152174	0.152174	0.492754	0.481884	0.463768	0.463768
LYS	180	0.394928	0.394928	0.394928	0.199275	0.199275	0.192029	0.67029	0.684783	0.648551	0.431159
CYS	168	0.398551	0.384058	0.391304	0.358696	0.365942	0.34058	0.365942	0.336957	0.355072	0.5
ARG	181	0.402174	0.398551	0.402174	0.289855	0.315217	0.300725	0.355072	0.344203	0.365942	0.23913
MET	102	0.405797	0.40942	0.40942	0.184783	0.192029	0.181159	0.0217391	0.0217391	0.0217391	0.286232
VAL	174	0.40942	0.405797	0.405797	0.673913	0.663043	0.655797	0.474638	0.452899	0.474638	0.0615942
GLU	223	0.413043	0.42029	0.423913	0.583333	0.456522	0.449275	0.231884	0.224638	0.23913	0.297101
THR	14	0.416667	0.416667	0.416667	0.73913	0.735507	0.742754	0.65942	0.67029	0.652174	0.369565
ALA	273	0.42029	0.423913	0.42029	0.57971	0.57971	0.57971	0.594203	0.583333	0.594203	0.536232
ASP	213	0.423913	0.427536	0.427536	0.681159	0.677536	0.677536	0.641304	0.601449	0.655797	0.34058
TYR	120	0.427536	0.413043	0.413043	0.98913	0.98913	0.98913	0.0688406	0.0652174	0.0615942	0.793478
MET	167	0.431159	0.431159	0.431159	0.202899	0.202899	0.202899	0.478261	0.456522	0.449275	0.460145
LYS	233	0.434783	0.434783	0.438406	0.847826	0.84058	0.847826	0.123188	0.123188	0.126812	0.391304
MET	1	0.438406	0.438406	0.442029	0.427536	0.434783	0.460145	0.271739	0.315217	0.268116	0.478261
ARG	263	0.442029	0.442029	0.445652	0.387681	0.376812	0.376812	0.884058	0.880435	0.884058	0.413043
VAL	154	0.445652	0.456522	0.449275	0.492754	0.492754	0.492754	0.532609	0.521739	0.532609	0.467391
GLY	150	0.449275	0.445652	0.434783	0.0942029	0.0942029	0.0942029	0.445652	0.427536	0.452899	0.0471014
ILE	39	0.452899	0.449275	0.460145	0.460145	0.423913	0.456522	0.742754	0.735507	0.742754	0.405797
VAL	23	0.456522	0.452899	0.452899	0.177536	0.17029	0.17029	0.376812	0.380435	0.362319	0.416667	O
GLN	210	0.460145	0.460145	0.456522	0.677536	0.681159	0.673913	0.336957	0.32971	0.351449	0.166667
PRO	4	0.463768	0.463768	0.467391	0.231884	0.23913	0.235507	0.608696	0.612319	0.48913	0.59058
LEU	179	0.467391	0.467391	0.463768	0.206522	0.213768	0.213768	0.688406	0.677536	0.673913	0.365942
GLU	187	0.471014	0.474638	0.471014	0.503623	0.503623	0.503623	0.539855	0.528986	0.539855	0.206522
GLU	177	0.474638	0.471014	0.485507	0.786232	0.778986	0.786232	0.206522	0.206522	0.217391	0.427536
ASN	158	0.478261	0.478261	0.478261	0.40942	0.413043	0.40942	0.427536	0.416667	0.376812	0.539855
ASN	63	0.481884	0.48913	0.48913	0.25	0.25	0.242754	0.235507	0.217391	0.235507	0.48913
ASP	94	0.485507	0.481884	0.474638	0.876812	0.880435	0.880435	0.644928	0.655797	0.641304	0.347826	A
ARG	253	0.48913	0.485507	0.481884	0.568841	0.568841	0.568841	0.48913	0.474638	0.485507	0.768116
ALA	116	0.492754	0.492754	0.492754	0.322464	0.297101	0.268116	0.130435	0.137681	0.123188	0.344203
SER	219	0.496377	0.496377	0.5	0.394928	0.405797	0.405797	0.786232	0.771739	0.771739	0.594203
GLU	140	0.5	0.5	0.496377	0.373188	0.40942	0.380435	0.481884	0.605072	0.623188	0.456522
VAL	30	0.503623	0.503623	0.507246	0.376812	0.391304	0.369565	0.318841	0.34058	0.336957	0.503623
GLY	16	0.507246	0.507246	0.51087	0.666667	0.65942	0.67029	0.242754	0.25	0.242754	0.51087	O
ILE	254	0.51087	0.51087	0.514493	0.572464	0.572464	0.572464	0.586957	0.576087	0.586957	0.913043
ILE	79	0.514493	0.521739	0.518116	0.855072	0.851449	0.855072	0.322464	0.289855	0.282609	0.376812
MET	201	0.518116	0.514493	0.503623	0.960145	0.960145	0.960145	0.887681	0.887681	0.887681	0.213768
PHE	5	0.521739	0.518116	0.525362	0.293478	0.300725	0.322464	0.351449	0.373188	0.358696	0.525362
ALA	252	0.525362	0.528986	0.521739	0.565217	0.565217	0.565217	0.663043	0.666667	0.644928	0.181159
MET	42	0.528986	0.525362	0.528986	0.789855	0.793478	0.793478	0.855072	0.833333	0.851449	0.557971
THR	127	0.532609	0.532609	0.536232	0.474638	0.474638	0.474638	0.503623	0.492754	0.503623	0.865942
HSD	128	0.536232	0.536232	0.539855	0.478261	0.478261	0.478261	0.507246	0.496377	0.507246	0.807971
ALA	152	0.539855	0.539855	0.543478	0.48913	0.48913	0.48913	0.525362	0.514493	0.525362	0.974638
ALA	186	0.543478	0.543478	0.547101	0.5	0.5	0.5	0.536232	0.525362	0.536232	0.804348
PRO	188	0.547101	0.547101	0.550725	0.507246	0.507246	0.507246	0.543478	0.532609	0.543478	0.724638
VAL	189	0.550725	0.550725	0.554348	0.51087	0.51087	0.51087	0.547101	0.536232	0.547101	0.764493
ASP	190	0.554348	0.554348	0.557971	0.514493	0.514493	0.514493	0.550725	0.539855	0.550725	0.608696
VAL	191	0.557971	0.557971	0.561594	0.518116	0.518116	0.518116	0.554348	0.543478	0.554348	0.612319
TRP	192	0.561594	0.561594	0.565217	0.521739	0.521739	0.521739	0.557971	0.547101	0.557971	0.615942
CYS	194	0.565217	0.565217	0.568841	0.528986	0.528986	0.528986	0.565217	0.554348	0.565217	0.956522
GLY	195	0.568841	0.568841	0.572464	0.532609	0.532609	0.532609	0.568841	0.557971	0.568841	0.619565
ILE	196	0.572464	0.572464	0.576087	0.536232	0.536232	0.536232	0.572464	0.561594	0.572464	0.996377
ILE	245	0.576087	0.576087	0.57971	0.543478	0.543478	0.543478	0.57971	0.568841	0.57971	0.623188
LEU	246	0.57971	0.57971	0.583333	0.547101	0.547101	0.547101	0.583333	0.572464	0.583333	0.626812
VAL	247	0.583333	0.583333	0.586957	0.550725	0.550725	0.550725	0.307971	0.307971	0.322464	0.673913
CYS	57	0.586957	0.586957	0.532609	0.757246	0.746377	0.753623	0.898551	0.902174	0.898551	0.742754
LYS	132	0.59058	0.608696	0.612319	0.485507	0.485507	0.485507	0.518116	0.507246	0.518116	0.985507
SER	251	0.594203	0.601449	0.601449	0.561594	0.561594	0.561594	0.311594	0.322464	0.326087	0.518116
ASN	159	0.597826	0.597826	0.59058	0.42029	0.398551	0.416667	0.253623	0.26087	0.275362	0.586957
GLY	18	0.601449	0.59058	0.597826	0.713768	0.713768	0.717391	0.695652	0.710145	0.699275	0.514493
PRO	250	0.605072	0.594203	0.594203	0.557971	0.557971	0.557971	0.431159	0.347826	0.402174	0.775362
GLN	216	0.608696	0.605072	0.605072	0.764493	0.757246	0.757246	0.463768	0.467391	0.478261	0.528986
SER	214	0.612319	0.612319	0.608696	0.405797	0.402174	0.402174	0.423913	0.40942	0.423913	0.630435
LEU	178	0.615942	0.615942	0.615942	0.724638	0.717391	0.706522	0.278986	0.282609	0.289855	0.449275
LYS	53	0.619565	0.619565	0.619565	0.326087	0.32971	0.362319	0.246377	0.235507	0.253623	0.471014
VAL	46	0.623188	0.623188	0.623188	0.369565	0.369565	0.391304	0.195652	0.195652	0.199275	0.65942
TYR	173	0.626812	0.626812	0.626812	0.402174	0.387681	0.384058	0.880435	0.884058	0.876812	0.876812	A
GLU	217	0.630435	0.630435	0.634058	0.413043	0.416667	0.423913	0.652174	0.695652	0.677536	0.782609
GLU	50	0.634058	0.634058	0.630435	0.721014	0.721014	0.731884	0.605072	0.597826	0.605072	0.67029
GLU	33	0.637681	0.637681	0.637681	0.65942	0.652174	0.652174	0.699275	0.699275	0.702899	0.434783
PRO	176	0.641304	0.641304	0.644928	0.717391	0.710145	0.713768	0.615942	0.594203	0.637681	0.597826
VAL	37	0.644928	0.644928	0.641304	0.894928	0.905797	0.902174	0.90942	0.916667	0.916667	0.601449
LEU	242	0.648551	0.655797	0.655797	0.641304	0.619565	0.619565	0.764493	0.753623	0.706522	0.699275
LEU	163	0.652174	0.652174	0.652174	0.695652	0.695652	0.702899	0.797101	0.793478	0.811594	0.445652
HSD	243	0.655797	0.648551	0.648551	0.336957	0.326087	0.318841	0.115942	0.108696	0.112319	0.492754
THR	226	0.65942	0.65942	0.663043	0.663043	0.648551	0.663043	0.471014	0.65942	0.630435	0.692029
PRO	257	0.663043	0.67029	0.666667	0.586957	0.586957	0.586957	0.199275	0.199275	0.202899	0.550725
ASN	249	0.666667	0.663043	0.65942	0.554348	0.554348	0.554348	0.648551	0.634058	0.65942	0.547101
PRO	49	0.67029	0.666667	0.67029	0.735507	0.724638	0.724638	0.449275	0.42029	0.398551	0.565217
ALA	240	0.673913	0.673913	0.677536	0.797101	0.797101	0.797101	0.173913	0.184783	0.192029	0.268116
ASN	229	0.677536	0.677536	0.673913	0.637681	0.637681	0.630435	0.394928	0.387681	0.387681	0.663043
GLU	17	0.681159	0.681159	0.681159	0.619565	0.623188	0.615942	0.731884	0.731884	0.728261	0.684783
LEU	228	0.684783	0.684783	0.684783	0.351449	0.362319	0.344203	0.40942	0.391304	0.42029	0.655797
ASP	130	0.688406	0.688406	0.688406	0.75	0.76087	0.775362	0.326087	0.318841	0.32971	0.380435
LYS	225	0.692029	0.692029	0.692029	0.398551	0.384058	0.394928	0.391304	0.394928	0.405797	0.695652
PRO	105	0.695652	0.695652	0.695652	0.706522	0.73913	0.721014	0.0615942	0.0615942	0.057971	0.576087
CYS	48	0.699275	0.699275	0.699275	0.362319	0.355072	0.365942	0.297101	0.300725	0.318841	0.648551
GLY	72	0.702899	0.706522	0.706522	0.456522	0.608696	0.594203	0.673913	0.449275	0.666667	0.641304
ASP	258	0.706522	0.702899	0.702899	0.833333	0.822464	0.822464	0.626812	0.641304	0.663043	0.721014
TYR	20	0.710145	0.710145	0.710145	0.644928	0.612319	0.626812	0.82971	0.822464	0.818841	0.652174
ILE	52	0.713768	0.717391	0.721014	0.449275	0.445652	0.445652	0.677536	0.692029	0.710145	0.778986
LYS	232	0.717391	0.713768	0.713768	0.344203	0.358696	0.358696	0.913043	0.913043	0.90942	0.644928
HSD	73	0.721014	0.728261	0.717391	0.804348	0.815217	0.811594	0.753623	0.768116	0.76087	0.710145
THR	255	0.724638	0.721014	0.728261	0.597826	0.601449	0.608696	0.456522	0.438406	0.456522	0.333333
ASP	220	0.728261	0.724638	0.724638	0.684783	0.688406	0.692029	0.76087	0.778986	0.768116	0.681159
LEU	164	0.731884	0.731884	0.731884	0.807971	0.807971	0.807971	0.637681	0.630435	0.626812	0.818841
PRO	103	0.735507	0.73913	0.73913	0.815217	0.800725	0.800725	0.916667	0.90942	0.905797	0.423913
ILE	56	0.73913	0.735507	0.735507	0.956522	0.956522	0.956522	0.931159	0.938406	0.938406	0.84058
TRP	221	0.742754	0.742754	0.742754	0.778986	0.782609	0.778986	0.268116	0.246377	0.25	0.884058
GLU	22	0.746377	0.746377	0.746377	0.423913	0.442029	0.427536	0.347826	0.369565	0.344203	0.789855
ARG	156	0.75	0.75	0.75	0.927536	0.927536	0.92029	0.724638	0.688406	0.692029	0.634058
LEU	206	0.753623	0.753623	0.757246	0.699275	0.702899	0.688406	0.847826	0.869565	0.84058	0.112319	A
ASN	28	0.757246	0.757246	0.753623	0.818841	0.818841	0.818841	0.902174	0.898551	0.902174	0.735507
GLY	90	0.76087	0.76087	0.76087	0.884058	0.887681	0.887681	0.873188	0.876812	0.880435	0.438406	O
ASP	99	0.764493	0.764493	0.764493	0.0797101	0.0797101	0.0797101	0.275362	0.286232	0.311594	0.521739
LYS	244	0.768116	0.771739	0.771739	0.67029	0.673913	0.644928	0.0398551	0.0398551	0.0398551	0.666667
THR	153	0.771739	0.768116	0.778986	0.282609	0.268116	0.271739	0.528986	0.518116	0.528986	0.0652174
LEU	239	0.775362	0.775362	0.768116	0.902174	0.894928	0.898551	0.442029	0.471014	0.612319	0.902174
GLY	169	0.778986	0.778986	0.775362	0.242754	0.235507	0.23913	0.434783	0.423913	0.434783	0.728261
ALA	34	0.782609	0.782609	0.782609	0.746377	0.75	0.746377	0.438406	0.637681	0.619565	0.858696
GLN	24	0.786232	0.786232	0.786232	0.826087	0.826087	0.82971	0.634058	0.663043	0.615942	0.836957
ALA	36	0.789855	0.793478	0.789855	0.692029	0.692029	0.699275	0.217391	0.213768	0.213768	0.702899	O
HSD	185	0.793478	0.789855	0.793478	0.605072	0.59058	0.605072	0.844203	0.851449	0.836957	0.923913
PRO	238	0.797101	0.797101	0.797101	0.615942	0.615942	0.681159	0.84058	0.847826	0.855072	0.605072
ARG	74	0.800725	0.800725	0.800725	0.90942	0.913043	0.905797	0.75	0.721014	0.73913	0.717391
GLU	248	0.804348	0.822464	0.807971	0.742754	0.742754	0.73913	0.405797	0.626812	0.467391	0.833333
ARG	129	0.807971	0.807971	0.804348	0.898551	0.898551	0.894928	0.51087	0.5	0.51087	0.572464
GLU	65	0.811594	0.815217	0.811594	0.811594	0.811594	0.815217	0.630435	0.644928	0.481884	0.753623
TRP	264	0.815217	0.818841	0.818841	0.836957	0.844203	0.836957	0.315217	0.297101	0.297101	0.757246
ALA	175	0.818841	0.804348	0.822464	0.496377	0.496377	0.496377	0.778986	0.789855	0.789855	0.949275
ASN	59	0.822464	0.811594	0.815217	0.333333	0.322464	0.307971	0.822464	0.84058	0.847826	0.880435
GLU	134	0.826087	0.826087	0.826087	0.710145	0.706522	0.695652	0.858696	0.862319	0.82971	0.75
PHE	83	0.82971	0.84058	0.84058	0.648551	0.634058	0.666667	0.905797	0.905797	0.913043	0.927536
VAL	27	0.833333	0.82971	0.833333	0.626812	0.67029	0.637681	0.789855	0.782609	0.786232	0.815217
TYR	218	0.836957	0.833333	0.836957	0.235507	0.242754	0.246377	0.42029	0.434783	0.416667	0.851449
LEU	92	0.84058	0.836957	0.82971	0.931159	0.931159	0.934783	0.92029	0.92029	0.927536	0.73913
ASN	135	0.844203	0.844203	0.844203	0.869565	0.858696	0.862319	0.960145	0.956522	0.956522	0.82971
ALA	26	0.847826	0.847826	0.847826	0.771739	0.786232	0.771739	0.152174	0.141304	0.152174	0.822464
LEU	151	0.851449	0.855072	0.851449	0.246377	0.253623	0.25	0.460145	0.445652	0.438406	0.15942
PHE	184	0.855072	0.851449	0.855072	0.768116	0.768116	0.76087	0.619565	0.59058	0.445652	0.826087
PRO	172	0.858696	0.858696	0.858696	0.858696	0.855072	0.858696	0.333333	0.326087	0.391304	0.855072
GLY	204	0.862319	0.862319	0.862319	0.974638	0.971014	0.967391	0.978261	0.978261	0.974638	0.543478	A
TRP	9	0.865942	0.865942	0.865942	0.623188	0.626812	0.597826	0.681159	0.681159	0.731884	0.800725
VAL	119	0.869565	0.873188	0.873188	0.257246	0.304348	0.315217	0.0724638	0.076087	0.0724638	0.746377
LEU	269	0.873188	0.869565	0.869565	0.873188	0.865942	0.873188	0.891304	0.891304	0.891304	0.811594
VAL	35	0.876812	0.880435	0.876812	0.887681	0.891304	0.891304	0.304348	0.304348	0.304348	0.731884
PRO	207	0.880435	0.876812	0.880435	0.82971	0.833333	0.833333	0.865942	0.865942	0.865942	0.485507
PHE	70	0.884058	0.884058	0.884058	0.630435	0.630435	0.623188	0.15942	0.173913	0.148551	0.797101
GLY	125	0.887681	0.894928	0.898551	0.467391	0.467391	0.467391	0.467391	0.460145	0.460145	0.847826
ARG	141	0.891304	0.887681	0.887681	0.880435	0.873188	0.876812	0.155797	0.152174	0.141304	0.677536
ASN	66	0.894928	0.891304	0.891304	0.253623	0.246377	0.253623	0.974638	0.971014	0.978261	0.887681
ALA	107	0.898551	0.898551	0.894928	0.945652	0.942029	0.942029	0.818841	0.815217	0.804348	0.786232
ASP	41	0.902174	0.902174	0.902174	0.942029	0.945652	0.945652	0.757246	0.728261	0.757246	0.862319
TYR	71	0.905797	0.905797	0.905797	0.978261	0.978261	0.978261	0.869565	0.858696	0.869565	0.869565
ARG	109	0.90942	0.90942	0.90942	0.949275	0.949275	0.949275	0.945652	0.945652	0.949275	0.637681
PHE	110	0.913043	0.913043	0.913043	0.938406	0.938406	0.938406	0.98913	0.98913	0.98913	0.706522
ILE	259	0.916667	0.916667	0.916667	0.891304	0.884058	0.884058	0.804348	0.797101	0.782609	0.90942
GLN	80	0.92029	0.92029	0.92029	0.782609	0.764493	0.768116	0.811594	0.807971	0.800725	0.916667
LEU	138	0.923913	0.923913	0.923913	0.985507	0.985507	0.985507	0.938406	0.934783	0.931159	0.76087
LEU	241	0.927536	0.927536	0.927536	0.934783	0.934783	0.931159	0.992754	0.992754	0.992754	0.967391
LEU	25	0.931159	0.931159	0.931159	0.862319	0.876812	0.869565	0.815217	0.811594	0.822464	0.960145
SER	147	0.934783	0.934783	0.934783	0.851449	0.847826	0.851449	0.971014	0.967391	0.963768	0.931159	O
ILE	234	0.938406	0.938406	0.938406	0.92029	0.916667	0.916667	0.963768	0.963768	0.967391	0.92029
ILE	100	0.942029	0.942029	0.942029	0.971014	0.974638	0.971014	0.927536	0.923913	0.923913	0.844203
ASP	139	0.945652	0.945652	0.945652	0.952899	0.952899	0.952899	0.996377	0.996377	0.996377	0.963768
PHE	111	0.949275	0.960145	0.952899	0.963768	0.963768	0.963768	0.967391	0.974638	0.971014	0.934783
ILE	126	0.952899	0.952899	0.956522	0.471014	0.471014	0.471014	0.934783	0.931159	0.934783	0.905797
PHE	155	0.956522	0.949275	0.949275	0.141304	0.141304	0.144928	0.735507	0.75	0.75	0.891304
ASP	148	0.960145	0.956522	0.960145	0.793478	0.789855	0.789855	0.521739	0.51087	0.521739	0.873188
HSD	112	0.963768	0.963768	0.963768	0.822464	0.836957	0.84058	0.923913	0.927536	0.92029	0.938406
THR	199	0.967391	0.967391	0.967391	0.967391	0.967391	0.974638	0.985507	0.985507	0.985507	0.992754
TYR	81	0.971014	0.971014	0.971014	0.307971	0.311594	0.304348	0.496377	0.485507	0.496377	0.981884
ILE	58	0.974638	0.974638	0.974638	0.992754	0.992754	0.992754	0.768116	0.742754	0.746377	0.945652
LEU	82	0.978261	0.978261	0.978261	0.463768	0.463768	0.463768	0.5	0.48913	0.5	0.971014
VAL	118	0.981884	0.981884	0.981884	1	1	1	1	1	1	0.98913
ASP	106	0.985507	0.985507	0.985507	0.981884	0.981884	0.981884	0.949275	0.949275	0.952899	0.942029
ILE	131	0.98913	0.98913	0.98913	0.481884	0.481884	0.481884	0.514493	0.503623	0.514493	0.952899
SER	193	0.992754	0.992754	0.992754	0.525362	0.525362	0.525362	0.561594	0.550725	0.561594	0.688406
LEU	198	0.996377	0.996377	0.996377	0.688406	0.699275	0.684783	0.981884	0.981884	0.981884	0.978261
VAL	197	1	1	1	0.539855	0.539855	0.539855	0.576087	0.565217	0.576087	1

## Sheet: 2_flux_rank_tem
		100 ps			1 ns			5 ns			2 ps		NOTE: These values are the relative TE flux rank across replicas, not the actual TE flux values.
RESNAME	RESID	REP 1	REP 2	REP 3	REP 1	REP 2	REP 3	REP 1	REP 2	REP 3	REP 1	SITE
MET	68	0.00380228	0.00380228	0.00380228	0.00380228	0.00380228	0.00380228	0.00380228	0.00380228	0.00380228	0.00380228
ALA	185	0.00760456	0.00760456	0.00760456	0.0152091	0.0152091	0.0152091	0.0228137	0.0228137	0.0228137	0.00760456
PRO	174	0.0114068	0.0114068	0.0114068	0.00760456	0.00760456	0.00760456	0.0114068	0.0114068	0.0114068	0.0114068
ASN	175	0.0152091	0.0152091	0.0152091	0.0190114	0.0190114	0.0190114	0.0304183	0.0304183	0.0304183	0.0152091
ILE	263	0.0190114	0.0190114	0.0190114	0.0228137	0.0228137	0.0228137	0.0190114	0.0190114	0.0190114	0.0304183	A
GLU	240	0.0228137	0.0228137	0.0228137	0.0570342	0.0570342	0.0570342	0.224335	0.209125	0.178707	0.026616	O
MET	186	0.026616	0.026616	0.026616	0.0304183	0.0304183	0.026616	0.026616	0.026616	0.026616	0.0228137
MET	182	0.0304183	0.0304183	0.0304183	0.0114068	0.0114068	0.0114068	0.00760456	0.00760456	0.00760456	0.0190114
ALA	172	0.0342205	0.0342205	0.0342205	0.026616	0.026616	0.0304183	0.0456274	0.0456274	0.0456274	0.0342205
GLY	267	0.0380228	0.0380228	0.0380228	0.0342205	0.0342205	0.0418251	0.0532319	0.0570342	0.0570342	0.0798479
SER	70	0.0418251	0.0456274	0.0418251	0.0380228	0.0380228	0.0342205	0.174905	0.1673	0.228137	0.0760456	O
VAL	184	0.0456274	0.0418251	0.0456274	0.0418251	0.0456274	0.0456274	0.0152091	0.0152091	0.0152091	0.0836502
LEU	91	0.0494297	0.0494297	0.0494297	0.0494297	0.0494297	0.0494297	0.0684411	0.0722433	0.0646388	0.0532319
GLY	45	0.0532319	0.0532319	0.0532319	0.0456274	0.0418251	0.0380228	0.0380228	0.0380228	0.0380228	0.0418251
VAL	216	0.0570342	0.0570342	0.0570342	0.0760456	0.0722433	0.0722433	0.330798	0.403042	0.410646	0.0570342
ARG	241	0.0608365	0.0608365	0.0608365	0.0722433	0.0760456	0.0760456	0.0798479	0.0798479	0.0760456	0.0494297
PRO	252	0.0646388	0.0646388	0.0646388	0.121673	0.117871	0.121673	0.21673	0.21673	0.190114	0.0608365
GLY	251	0.0684411	0.0684411	0.0684411	0.0532319	0.0532319	0.0532319	0.121673	0.095057	0.102662	0.144487
ASP	209	0.0722433	0.0760456	0.0722433	0.0836502	0.0836502	0.0874525	0.254753	0.26616	0.258555	0.0456274
ASP	214	0.0760456	0.0722433	0.0760456	0.0684411	0.0684411	0.0684411	0.0570342	0.0532319	0.0532319	0.117871
LEU	221	0.0798479	0.0798479	0.0798479	0.106464	0.106464	0.106464	0.152091	0.186312	0.163498	0.13308	A
SER	106	0.0836502	0.0836502	0.0836502	0.110266	0.110266	0.110266	0.140684	0.106464	0.121673	0.0874525
THR	128	0.0874525	0.0874525	0.0874525	0.13308	0.13308	0.13308	0.159696	0.190114	0.205323	0.0380228
TRP	229	0.0912548	0.0912548	0.0912548	0.0608365	0.0608365	0.0608365	0.281369	0.258555	0.247148	0.110266
THR	133	0.095057	0.095057	0.095057	0.102662	0.102662	0.102662	0.0608365	0.0608365	0.0608365	0.231939
VAL	33	0.0988593	0.0988593	0.0988593	0.114068	0.114068	0.114068	0.0342205	0.0342205	0.0342205	0.174905
ILE	127	0.102662	0.102662	0.102662	0.0912548	0.0874525	0.0912548	0.0646388	0.0646388	0.0684411	0.121673
GLN	205	0.106464	0.106464	0.106464	0.125475	0.125475	0.125475	0.726236	0.737643	0.711027	0.095057
SER	124	0.110266	0.110266	0.110266	0.448669	0.448669	0.467681	0.095057	0.0988593	0.0988593	0.0988593
MET	129	0.114068	0.114068	0.114068	0.18251	0.178707	0.174905	0.688213	0.634981	0.665399	0.0684411
ALA	237	0.117871	0.117871	0.117871	0.0798479	0.0798479	0.0798479	0.494297	0.494297	0.48289	0.159696	O
GLN	206	0.121673	0.121673	0.121673	0.095057	0.095057	0.095057	0.69962	0.669202	0.631179	0.190114
GLY	242	0.125475	0.125475	0.125475	0.155894	0.159696	0.159696	0.186312	0.174905	0.18251	0.125475
TYR	264	0.129278	0.129278	0.129278	0.117871	0.121673	0.117871	0.155894	0.171103	0.148289	0.30038
ALA	217	0.13308	0.13308	0.13308	0.0646388	0.0646388	0.0646388	0.296578	0.311787	0.307985	0.205323	A
LYS	215	0.136882	0.136882	0.140684	0.129278	0.129278	0.129278	0.18251	0.197719	0.171103	0.171103
GLY	238	0.140684	0.140684	0.136882	0.190114	0.186312	0.186312	0.110266	0.121673	0.114068	0.209125	O
PHE	151	0.144487	0.148289	0.144487	0.159696	0.171103	0.155894	0.581749	0.574144	0.547529	0.0722433
TYR	105	0.148289	0.144487	0.148289	0.235741	0.235741	0.239544	0.422053	0.452471	0.471483	0.0646388
GLN	90	0.152091	0.152091	0.152091	0.148289	0.144487	0.144487	0.220532	0.235741	0.212928	0.136882
ASP	131	0.155894	0.155894	0.155894	0.21673	0.209125	0.212928	0.365019	0.285171	0.372624	0.193916
ASN	132	0.159696	0.159696	0.159696	0.136882	0.136882	0.136882	0.0418251	0.0418251	0.0418251	0.224335	O
GLY	245	0.163498	0.163498	0.163498	0.247148	0.243346	0.258555	0.178707	0.148289	0.144487	0.129278
GLY	196	0.1673	0.1673	0.1673	0.212928	0.224335	0.220532	0.235741	0.239544	0.21673	0.285171
ASP	179	0.171103	0.171103	0.171103	0.0874525	0.0912548	0.0836502	0.144487	0.140684	0.152091	0.239544
PRO	183	0.174905	0.174905	0.174905	0.0988593	0.0988593	0.0988593	0.646388	0.638783	0.745247	0.178707
ARG	164	0.178707	0.178707	0.178707	0.501901	0.501901	0.479087	0.414449	0.391635	0.467681	0.114068
LEU	75	0.18251	0.18251	0.18251	0.163498	0.155894	0.163498	0.498099	0.39924	0.486692	0.140684
TRP	210	0.186312	0.186312	0.186312	0.220532	0.212928	0.231939	0.205323	0.205323	0.174905	0.148289
GLY	78	0.190114	0.190114	0.190114	0.250951	0.250951	0.247148	0.190114	0.201521	0.209125	0.307985
GLU	197	0.193916	0.193916	0.193916	0.201521	0.201521	0.201521	0.43346	0.357414	0.346008	0.102662
LEU	199	0.197719	0.197719	0.197719	0.171103	0.163498	0.171103	0.1673	0.159696	0.155894	0.368821
THR	200	0.201521	0.201521	0.201521	0.174905	0.174905	0.1673	0.361217	0.346008	0.338403	0.18251
PRO	167	0.205323	0.205323	0.205323	0.258555	0.26616	0.250951	0.247148	0.247148	0.277567	0.0912548	O
GLU	110	0.209125	0.209125	0.209125	0.243346	0.247148	0.243346	0.346008	0.34981	0.285171	0.1673
PHE	230	0.212928	0.212928	0.21673	0.144487	0.152091	0.148289	0.197719	0.18251	0.159696	0.26616
ALA	36	0.21673	0.21673	0.212928	0.311787	0.311787	0.315589	0.737643	0.745247	0.760456	0.288973
ARG	222	0.220532	0.220532	0.220532	0.26616	0.262357	0.273764	0.403042	0.463878	0.387833	0.250951
THR	140	0.224335	0.224335	0.224335	0.140684	0.140684	0.140684	0.0874525	0.0912548	0.0912548	0.21673
PRO	226	0.228137	0.228137	0.228137	0.285171	0.285171	0.281369	0.357414	0.334601	0.391635	0.201521
LEU	225	0.231939	0.231939	0.231939	0.228137	0.228137	0.21673	0.684411	0.680608	0.646388	0.34981	A
ASP	35	0.235741	0.235741	0.235741	0.254753	0.277567	0.262357	0.102662	0.114068	0.117871	0.258555
LYS	34	0.239544	0.239544	0.239544	0.262357	0.254753	0.254753	0.81749	0.813688	0.828897	0.342205
HSD	96	0.243346	0.243346	0.243346	0.209125	0.220532	0.209125	0.228137	0.224335	0.231939	0.243346
TRP	290	0.247148	0.247148	0.247148	0.315589	0.319392	0.319392	0.125475	0.102662	0.129278	0.323194
GLU	166	0.250951	0.250951	0.250951	0.152091	0.148289	0.152091	0.585551	0.555133	0.524715	0.418251	O
ALA	224	0.254753	0.254753	0.254753	0.338403	0.34981	0.326996	0.631179	0.627376	0.596958	0.292776	A
LYS	55	0.258555	0.258555	0.258555	0.1673	0.18251	0.178707	0.809886	0.802281	0.798479	0.163498
GLU	104	0.262357	0.262357	0.262357	0.330798	0.326996	0.338403	0.285171	0.319392	0.26616	0.106464
ALA	126	0.26616	0.26616	0.26616	0.231939	0.239544	0.235741	0.0494297	0.0494297	0.0494297	0.547529
ASP	176	0.269962	0.269962	0.269962	0.277567	0.269962	0.277567	0.441065	0.380228	0.357414	0.262357
ALA	270	0.273764	0.273764	0.273764	0.205323	0.193916	0.205323	0.0988593	0.117871	0.110266	0.346008
VAL	74	0.277567	0.277567	0.277567	0.391635	0.376426	0.395437	0.475285	0.395437	0.422053	0.228137
LEU	102	0.281369	0.281369	0.281369	0.304183	0.307985	0.304183	0.456274	0.505703	0.555133	0.581749
GLU	177	0.285171	0.285171	0.288973	0.48289	0.498099	0.494297	0.129278	0.125475	0.106464	0.247148
LEU	220	0.288973	0.292776	0.292776	0.273764	0.258555	0.269962	0.106464	0.110266	0.095057	0.361217	A
ALA	150	0.292776	0.288973	0.285171	0.292776	0.292776	0.292776	0.51711	0.498099	0.494297	0.281369
ALA	86	0.296578	0.296578	0.296578	0.444867	0.452471	0.441065	0.463878	0.479087	0.463878	0.186312
SER	53	0.30038	0.30038	0.30038	0.361217	0.361217	0.372624	0.212928	0.231939	0.235741	0.152091
HSD	26	0.304183	0.304183	0.304183	0.323194	0.334601	0.330798	0.30038	0.277567	0.304183	0.387833
GLU	212	0.307985	0.307985	0.307985	0.30038	0.30038	0.30038	0.768061	0.749049	0.775665	0.273764
SER	223	0.311787	0.311787	0.315589	0.467681	0.471483	0.509506	0.471483	0.418251	0.456274	0.326996
PRO	219	0.315589	0.315589	0.311787	0.486692	0.456274	0.456274	0.38403	0.38403	0.368821	0.311787
SER	82	0.319392	0.319392	0.319392	0.307985	0.304183	0.311787	0.307985	0.323194	0.292776	0.380228
MET	272	0.323194	0.323194	0.323194	0.239544	0.231939	0.224335	0.703422	0.69962	0.69962	0.155894
ALA	42	0.326996	0.326996	0.326996	0.353612	0.368821	0.361217	0.372624	0.372624	0.311787	0.403042
THR	195	0.330798	0.330798	0.330798	0.342205	0.323194	0.334601	0.326996	0.330798	0.273764	0.269962
SER	258	0.334601	0.338403	0.334601	0.197719	0.205323	0.193916	0.0912548	0.0836502	0.0874525	0.48289
THR	141	0.338403	0.334601	0.338403	0.186312	0.190114	0.190114	0.13308	0.144487	0.140684	0.357414
PRO	27	0.342205	0.342205	0.342205	0.425856	0.429658	0.418251	0.536122	0.532319	0.51711	0.296578
HSD	289	0.346008	0.346008	0.346008	0.475285	0.460076	0.475285	0.262357	0.296578	0.262357	0.39924
ILE	260	0.34981	0.34981	0.34981	0.178707	0.1673	0.18251	0.596958	0.596958	0.619772	0.490494
THR	271	0.353612	0.353612	0.353612	0.326996	0.315589	0.323194	0.528517	0.509506	0.509506	0.391635
ASP	163	0.357414	0.365019	0.365019	0.471483	0.463878	0.463878	0.368821	0.338403	0.330798	0.524715
LEU	40	0.361217	0.361217	0.357414	0.193916	0.197719	0.197719	0.760456	0.730038	0.730038	0.410646
ASP	50	0.365019	0.357414	0.361217	0.288973	0.288973	0.288973	0.117871	0.136882	0.13308	0.695817
MET	155	0.368821	0.368821	0.368821	0.346008	0.338403	0.342205	0.304183	0.304183	0.342205	0.220532
LEU	30	0.372624	0.372624	0.372624	0.543726	0.555133	0.570342	0.243346	0.228137	0.243346	0.463878
ASP	273	0.376426	0.376426	0.376426	0.357414	0.353612	0.353612	0.543726	0.539924	0.528517	0.334601
ASP	115	0.380228	0.380228	0.380228	0.437262	0.43346	0.437262	0.319392	0.365019	0.315589	0.254753
GLU	28	0.38403	0.38403	0.387833	0.418251	0.414449	0.414449	0.505703	0.501901	0.520913	0.338403
GLY	143	0.387833	0.387833	0.38403	0.627376	0.631179	0.619772	0.209125	0.178707	0.193916	0.414449
ALA	213	0.391635	0.391635	0.395437	0.281369	0.281369	0.285171	0.840304	0.828897	0.821293	0.406844
ASP	85	0.395437	0.395437	0.391635	0.509506	0.513308	0.505703	0.376426	0.368821	0.319392	0.441065
ALA	227	0.39924	0.39924	0.39924	0.380228	0.387833	0.38403	0.539924	0.536122	0.536122	0.330798
GLU	58	0.403042	0.403042	0.403042	0.452471	0.444867	0.460076	0.813688	0.81749	0.836502	0.452471
GLN	88	0.406844	0.406844	0.406844	0.422053	0.441065	0.429658	0.250951	0.250951	0.239544	0.448669
SER	268	0.410646	0.410646	0.410646	0.631179	0.65019	0.653992	0.391635	0.429658	0.414449	0.277567
GLU	281	0.414449	0.414449	0.414449	0.429658	0.422053	0.444867	0.551331	0.56654	0.562738	0.471483
ILE	142	0.418251	0.418251	0.418251	0.589354	0.581749	0.593156	0.448669	0.376426	0.39924	0.479087
ASN	52	0.422053	0.422053	0.422053	0.39924	0.39924	0.406844	0.406844	0.425856	0.460076	0.212928
LEU	286	0.425856	0.425856	0.429658	0.296578	0.296578	0.296578	0.623574	0.619772	0.608365	0.437262	A
ILE	56	0.429658	0.429658	0.425856	0.441065	0.425856	0.43346	0.604563	0.612167	0.570342	0.509506
ASN	100	0.43346	0.43346	0.43346	0.490494	0.48289	0.48289	0.577947	0.581749	0.577947	0.353612
ASN	170	0.437262	0.437262	0.437262	0.539924	0.543726	0.547529	0.444867	0.456274	0.444867	0.425856	O
LEU	57	0.441065	0.444867	0.441065	0.498099	0.509506	0.501901	0.258555	0.254753	0.269962	0.444867
TRP	165	0.444867	0.448669	0.448669	0.34981	0.330798	0.346008	0.0760456	0.0760456	0.0798479	0.653992
HSD	153	0.448669	0.441065	0.444867	0.570342	0.585551	0.577947	0.460076	0.490494	0.418251	0.501901
LYS	288	0.452471	0.452471	0.456274	0.513308	0.524715	0.524715	0.269962	0.269962	0.250951	0.395437
ASN	154	0.456274	0.456274	0.460076	0.536122	0.536122	0.528517	0.288973	0.262357	0.281369	0.197719
LEU	152	0.460076	0.460076	0.452471	0.673004	0.653992	0.684411	0.756654	0.752852	0.707224	0.577947
VAL	108	0.463878	0.463878	0.463878	0.403042	0.403042	0.391635	0.315589	0.361217	0.380228	0.365019
GLN	99	0.467681	0.467681	0.467681	0.372624	0.372624	0.365019	0.479087	0.441065	0.38403	0.429658
HSD	112	0.471483	0.471483	0.471483	0.410646	0.410646	0.425856	0.136882	0.13308	0.136882	0.623574
VAL	44	0.475285	0.475285	0.475285	0.224335	0.21673	0.228137	0.851711	0.840304	0.847909	0.646388
ASP	254	0.479087	0.479087	0.479087	0.520913	0.528517	0.539924	0.555133	0.547529	0.513308	0.235741
ARG	120	0.48289	0.48289	0.48289	0.524715	0.539924	0.532319	0.353612	0.43346	0.353612	0.319392
SER	98	0.486692	0.486692	0.486692	0.505703	0.520913	0.520913	0.73384	0.726236	0.726236	0.475285
GLY	156	0.490494	0.490494	0.490494	0.368821	0.357414	0.368821	0.467681	0.475285	0.479087	0.422053
GLY	41	0.494297	0.494297	0.494297	0.43346	0.437262	0.422053	0.395437	0.406844	0.361217	0.498099
GLN	269	0.498099	0.498099	0.501901	0.669202	0.669202	0.657795	0.718631	0.718631	0.752852	0.43346
ALA	202	0.501901	0.505703	0.505703	0.737643	0.737643	0.737643	0.380228	0.353612	0.34981	0.372624
LYS	146	0.505703	0.501901	0.498099	0.665399	0.676806	0.680608	0.558935	0.577947	0.581749	0.460076
ASN	276	0.509506	0.509506	0.509506	0.692015	0.69962	0.692015	0.653992	0.61597	0.653992	0.619772	A
SER	59	0.513308	0.513308	0.513308	0.585551	0.593156	0.589354	0.695817	0.688213	0.695817	0.551331
ARG	94	0.51711	0.51711	0.51711	0.684411	0.684411	0.676806	0.859316	0.844106	0.851711	0.61597
HSD	158	0.520913	0.524715	0.520913	0.638783	0.627376	0.642586	0.65019	0.653992	0.657795	0.532319
THR	114	0.524715	0.520913	0.524715	0.494297	0.494297	0.486692	0.60076	0.585551	0.604563	0.38403
ILE	208	0.528517	0.528517	0.532319	0.741445	0.752852	0.752852	0.509506	0.528517	0.56654	0.703422
VAL	119	0.532319	0.536122	0.528517	0.703422	0.695817	0.695817	0.673004	0.676806	0.688213	0.684411
PHE	60	0.536122	0.532319	0.539924	0.460076	0.467681	0.471483	0.828897	0.825095	0.844106	0.570342
ASP	101	0.539924	0.543726	0.543726	0.661597	0.665399	0.646388	0.520913	0.51711	0.543726	0.528517
VAL	103	0.543726	0.539924	0.536122	0.65019	0.638783	0.634981	0.171103	0.193916	0.220532	0.56654
GLN	39	0.547529	0.547529	0.547529	0.365019	0.365019	0.357414	0.794677	0.790875	0.768061	0.376426
ILE	95	0.551331	0.555133	0.555133	0.414449	0.418251	0.410646	0.231939	0.212928	0.224335	0.520913
VAL	159	0.555133	0.551331	0.558935	0.551331	0.551331	0.555133	0.855513	0.859316	0.840304	0.631179
GLU	147	0.558935	0.558935	0.551331	0.619772	0.623574	0.61597	0.501901	0.562738	0.539924	0.676806
GLU	168	0.562738	0.562738	0.562738	0.653992	0.642586	0.661597	0.634981	0.642586	0.661597	0.304183
ALA	280	0.56654	0.56654	0.56654	0.596958	0.596958	0.596958	0.589354	0.589354	0.593156	0.604563	A
ALA	125	0.570342	0.574144	0.574144	0.642586	0.634981	0.665399	0.239544	0.288973	0.254753	0.638783
ARG	83	0.574144	0.570342	0.570342	0.387833	0.380228	0.387833	0.619772	0.623574	0.60076	0.585551
GLY	87	0.577947	0.581749	0.581749	0.547529	0.547529	0.543726	0.749049	0.768061	0.78327	0.555133
TYR	97	0.581749	0.577947	0.577947	0.479087	0.479087	0.448669	0.874525	0.878327	0.878327	0.505703
GLU	274	0.585551	0.585551	0.593156	0.695817	0.703422	0.703422	0.779468	0.779468	0.779468	0.494297
GLY	116	0.589354	0.589354	0.589354	0.555133	0.532319	0.536122	0.627376	0.657795	0.623574	0.749049
ILE	279	0.593156	0.593156	0.585551	0.612167	0.608365	0.612167	0.429658	0.467681	0.437262	0.627376	A
LEU	198	0.596958	0.596958	0.596958	0.376426	0.391635	0.380228	0.0836502	0.0874525	0.0836502	0.657795
ARG	178	0.60076	0.60076	0.60076	0.60076	0.589354	0.581749	0.323194	0.315589	0.376426	0.562738
GLU	89	0.604563	0.604563	0.604563	0.714829	0.714829	0.707224	0.273764	0.273764	0.296578	0.60076
ARG	277	0.608365	0.608365	0.608365	0.608365	0.612167	0.623574	0.387833	0.444867	0.441065	0.65019
GLN	278	0.612167	0.612167	0.612167	0.574144	0.558935	0.574144	0.338403	0.471483	0.43346	0.69962
THR	109	0.61597	0.61597	0.61597	0.269962	0.273764	0.26616	0.0722433	0.0684411	0.0722433	0.741445
ARG	93	0.619772	0.619772	0.619772	0.623574	0.619772	0.627376	0.787072	0.771863	0.771863	0.51711
GLY	92	0.623574	0.623574	0.623574	0.61597	0.646388	0.631179	0.311787	0.292776	0.334601	0.593156
GLY	236	0.627376	0.627376	0.631179	0.604563	0.604563	0.604563	0.752852	0.775665	0.73384	0.558935	O
ALA	284	0.631179	0.631179	0.627376	0.577947	0.574144	0.562738	0.680608	0.692015	0.684411	0.543726	A
SER	285	0.634981	0.638783	0.634981	0.395437	0.395437	0.403042	0.638783	0.646388	0.612167	0.673004
LYS	32	0.638783	0.634981	0.638783	0.787072	0.779468	0.775665	0.292776	0.30038	0.30038	0.589354
GLU	48	0.642586	0.642586	0.642586	0.680608	0.680608	0.673004	0.661597	0.65019	0.65019	0.688213
GLY	54	0.646388	0.646388	0.646388	0.745247	0.741445	0.749049	0.707224	0.711027	0.703422	0.612167
VAL	31	0.65019	0.65019	0.65019	0.711027	0.711027	0.714829	0.657795	0.673004	0.673004	0.642586
SER	235	0.653992	0.657795	0.657795	0.532319	0.505703	0.51711	0.26616	0.243346	0.288973	0.513308	O
PHE	66	0.657795	0.653992	0.653992	0.798479	0.794677	0.798479	0.958175	0.961977	0.961977	0.661597
GLU	64	0.661597	0.661597	0.661597	0.562738	0.562738	0.56654	0.798479	0.787072	0.794677	0.634981
MET	117	0.665399	0.665399	0.665399	0.593156	0.60076	0.60076	0.574144	0.593156	0.589354	0.669202
LEU	201	0.669202	0.669202	0.673004	0.334601	0.346008	0.34981	0.410646	0.422053	0.425856	0.315589
LEU	162	0.673004	0.673004	0.669202	0.657795	0.673004	0.65019	0.532319	0.513308	0.498099	0.756654
ASP	157	0.676806	0.676806	0.676806	0.56654	0.577947	0.558935	0.844106	0.8327	0.825095	0.714829
LYS	111	0.680608	0.680608	0.680608	0.718631	0.718631	0.718631	0.642586	0.631179	0.642586	0.467681
GLY	255	0.684411	0.684411	0.684411	0.821293	0.828897	0.821293	0.39924	0.448669	0.475285	0.486692
LYS	73	0.688213	0.688213	0.688213	0.768061	0.771863	0.741445	0.870722	0.836502	0.870722	0.608365	O
GLU	171	0.692015	0.692015	0.692015	0.38403	0.38403	0.376426	0.730038	0.714829	0.718631	0.456274
LEU	81	0.695817	0.695817	0.69962	0.528517	0.51711	0.490494	0.193916	0.220532	0.197719	0.771863
GLY	144	0.69962	0.69962	0.695817	0.406844	0.406844	0.39924	0.901141	0.897338	0.897338	0.722433
ILE	287	0.703422	0.703422	0.703422	0.73384	0.730038	0.73384	0.78327	0.821293	0.802281	0.665399
LEU	169	0.707224	0.707224	0.707224	0.676806	0.657795	0.669202	0.741445	0.764259	0.749049	0.787072
THR	29	0.711027	0.711027	0.711027	0.456274	0.475285	0.452471	0.714829	0.73384	0.692015	0.764259
SER	130	0.714829	0.714829	0.714829	0.319392	0.342205	0.307985	0.277567	0.281369	0.323194	0.536122	O
VAL	80	0.718631	0.718631	0.722433	0.463878	0.486692	0.498099	0.452471	0.48289	0.406844	0.794677
ALA	79	0.722433	0.726236	0.726236	0.813688	0.809886	0.813688	0.61597	0.604563	0.634981	0.680608
SER	203	0.726236	0.722433	0.718631	0.779468	0.78327	0.78327	0.608365	0.608365	0.638783	0.760456
LEU	113	0.730038	0.730038	0.730038	0.790875	0.790875	0.790875	0.547529	0.524715	0.551331	0.840304
LEU	51	0.73384	0.73384	0.73384	0.581749	0.56654	0.585551	0.665399	0.661597	0.61597	0.874525
LYS	256	0.737643	0.737643	0.737643	0.752852	0.756654	0.745247	0.48289	0.558935	0.574144	0.539924
ARG	275	0.741445	0.741445	0.741445	0.809886	0.821293	0.81749	0.711027	0.703422	0.737643	0.730038
THR	189	0.745247	0.745247	0.745247	0.855513	0.847909	0.855513	0.86692	0.870722	0.863118	0.596958
ILE	47	0.749049	0.749049	0.749049	0.836502	0.836502	0.8327	0.490494	0.460076	0.429658	0.726236
ARG	204	0.752852	0.752852	0.756654	0.923954	0.920152	0.920152	0.8327	0.855513	0.855513	0.821293
VAL	262	0.756654	0.760456	0.752852	0.874525	0.878327	0.878327	0.878327	0.874525	0.86692	0.806084
GLY	283	0.760456	0.756654	0.760456	0.722433	0.726236	0.722433	0.34981	0.326996	0.403042	0.836502	A
ALA	232	0.764259	0.764259	0.764259	0.81749	0.813688	0.809886	0.437262	0.543726	0.505703	0.737643
GLY	218	0.768061	0.768061	0.768061	0.730038	0.73384	0.726236	0.486692	0.414449	0.452471	0.692015
PRO	107	0.771863	0.771863	0.771863	0.688213	0.688213	0.688213	0.418251	0.410646	0.395437	0.574144
CYS	123	0.775665	0.775665	0.775665	0.863118	0.859316	0.859316	0.904943	0.912548	0.908745	0.931559
THR	149	0.779468	0.779468	0.779468	0.51711	0.490494	0.513308	0.334601	0.307985	0.365019	0.908745
LEU	139	0.78327	0.78327	0.78327	0.760456	0.760456	0.760456	0.931559	0.927757	0.927757	0.775665
ARG	191	0.787072	0.787072	0.787072	0.86692	0.874525	0.870722	0.920152	0.908745	0.904943	0.768061
LEU	49	0.790875	0.790875	0.790875	0.806084	0.806084	0.806084	0.889734	0.901141	0.893536	0.844106
LEU	148	0.794677	0.794677	0.794677	0.558935	0.570342	0.551331	0.593156	0.60076	0.669202	0.897338
ILE	84	0.798479	0.802281	0.802281	0.749049	0.768061	0.771863	0.908745	0.904943	0.912548	0.718631
LEU	193	0.802281	0.798479	0.798479	0.78327	0.787072	0.787072	0.847909	0.863118	0.859316	0.779468
ASP	38	0.806084	0.809886	0.809886	0.794677	0.798479	0.794677	0.825095	0.809886	0.806084	0.752852
LEU	194	0.809886	0.806084	0.806084	0.840304	0.840304	0.836502	0.163498	0.155894	0.186312	0.889734
LEU	138	0.813688	0.813688	0.813688	0.825095	0.81749	0.828897	0.885932	0.889734	0.882129	0.809886
PRO	145	0.81749	0.81749	0.81749	0.771863	0.775665	0.779468	0.342205	0.387833	0.326996	0.745247
ARG	244	0.821293	0.821293	0.821293	0.69962	0.692015	0.69962	0.201521	0.163498	0.201521	0.78327	A
ARG	65	0.825095	0.825095	0.825095	0.634981	0.61597	0.608365	0.775665	0.78327	0.741445	0.870722
ILE	173	0.828897	0.828897	0.828897	0.935361	0.935361	0.935361	0.91635	0.920152	0.920152	0.73384
LEU	250	0.8327	0.8327	0.8327	0.851711	0.855513	0.851711	0.882129	0.882129	0.889734	0.927757	A
LYS	192	0.836502	0.836502	0.836502	0.882129	0.889734	0.885932	0.942966	0.935361	0.942966	0.790875
ALA	249	0.840304	0.840304	0.840304	0.646388	0.661597	0.638783	0.56654	0.570342	0.558935	0.86692
ILE	246	0.844106	0.844106	0.844106	0.920152	0.923954	0.923954	0.425856	0.342205	0.501901	0.851711
THR	71	0.847909	0.847909	0.847909	0.726236	0.722433	0.730038	0.612167	0.722433	0.627376	0.825095
CYS	77	0.851711	0.855513	0.851711	0.844106	0.851711	0.844106	0.692015	0.695817	0.722433	0.847909
ARG	259	0.855513	0.851711	0.855513	0.946768	0.946768	0.946768	0.935361	0.939163	0.935361	0.859316
GLU	63	0.859316	0.859316	0.859316	0.901141	0.904943	0.912548	0.954373	0.954373	0.954373	0.711027
LEU	76	0.863118	0.863118	0.863118	0.707224	0.707224	0.711027	0.676806	0.665399	0.680608	0.878327
PHE	72	0.86692	0.86692	0.86692	0.828897	0.825095	0.825095	0.836502	0.86692	0.874525	0.912548
LEU	137	0.870722	0.870722	0.870722	0.756654	0.745247	0.756654	0.524715	0.520913	0.532319	0.8327
LYS	234	0.874525	0.874525	0.874525	0.885932	0.882129	0.889734	0.513308	0.437262	0.448669	0.855513	O
GLY	228	0.878327	0.878327	0.878327	0.764259	0.749049	0.764259	0.745247	0.756654	0.756654	0.707224
ILE	231	0.882129	0.882129	0.882129	0.847909	0.844106	0.847909	0.148289	0.152091	0.1673	0.863118
ILE	282	0.885932	0.885932	0.885932	0.931559	0.931559	0.931559	0.912548	0.91635	0.91635	0.828897
LEU	207	0.889734	0.889734	0.889734	0.775665	0.764259	0.768061	0.771863	0.760456	0.764259	0.885932
GLU	37	0.893536	0.893536	0.893536	0.878327	0.870722	0.874525	0.570342	0.486692	0.490494	0.893536
ARG	43	0.897338	0.897338	0.901141	0.802281	0.802281	0.802281	0.863118	0.851711	0.81749	0.802281
PRO	62	0.901141	0.901141	0.897338	0.912548	0.901141	0.904943	0.669202	0.707224	0.676806	0.798479
PRO	257	0.904943	0.904943	0.904943	0.889734	0.885932	0.882129	0.764259	0.741445	0.787072	0.813688
THR	160	0.908745	0.912548	0.908745	0.870722	0.86692	0.86692	0.114068	0.129278	0.125475	0.904943
GLU	121	0.912548	0.908745	0.912548	0.8327	0.8327	0.840304	0.802281	0.806084	0.813688	0.81749
ASP	233	0.91635	0.91635	0.91635	0.939163	0.939163	0.939163	0.790875	0.794677	0.790875	0.901141
THR	118	0.920152	0.920152	0.920152	0.893536	0.897338	0.901141	0.927757	0.923954	0.923954	0.91635
ALA	248	0.923954	0.923954	0.923954	0.91635	0.91635	0.91635	0.722433	0.684411	0.714829	0.935361
VAL	261	0.927757	0.927757	0.927757	0.859316	0.863118	0.863118	0.923954	0.931559	0.931559	0.882129	A
PRO	67	0.931559	0.931559	0.931559	0.965779	0.965779	0.965779	0.946768	0.942966	0.939163	0.920152
THR	188	0.935361	0.935361	0.935361	0.95057	0.95057	0.954373	0.897338	0.893536	0.901141	0.923954
MET	211	0.939163	0.939163	0.939163	0.897338	0.893536	0.893536	0.893536	0.885932	0.885932	0.958175
ARG	61	0.942966	0.942966	0.942966	0.977186	0.977186	0.977186	0.562738	0.551331	0.585551	0.946768
LEU	190	0.946768	0.946768	0.946768	0.954373	0.958175	0.95057	0.821293	0.847909	0.8327	0.939163
LEU	122	0.95057	0.95057	0.95057	0.942966	0.942966	0.942966	1	1	1	0.961977
ASN	136	0.954373	0.954373	0.954373	0.980989	0.980989	0.980989	0.977186	0.977186	0.973384	0.980989
ALA	135	0.958175	0.958175	0.958175	0.927757	0.927757	0.927757	0.969582	0.969582	0.965779	0.965779
MET	69	0.961977	0.961977	0.961977	0.961977	0.961977	0.961977	0.95057	0.95057	0.95057	0.942966	O
THR	266	0.965779	0.965779	0.965779	0.908745	0.912548	0.897338	0.806084	0.798479	0.809886	0.95057
ALA	187	0.969582	0.969582	0.969582	0.973384	0.973384	0.973384	0.992395	0.992395	0.992395	0.969582
TYR	46	0.973384	0.973384	0.973384	0.904943	0.908745	0.908745	0.988593	0.984791	0.984791	0.954373
ILE	247	0.977186	0.977186	0.977186	0.988593	0.988593	0.988593	0.961977	0.958175	0.958175	0.973384
ALA	134	0.980989	0.980989	0.980989	0.984791	0.984791	0.984791	0.965779	0.965779	0.969582	0.992395
SER	243	0.984791	0.984791	0.984791	0.958175	0.954373	0.958175	0.939163	0.946768	0.946768	0.977186
ARG	161	0.988593	0.988593	0.988593	0.969582	0.969582	0.969582	0.973384	0.973384	0.977186	0.984791
THR	181	0.992395	0.992395	0.992395	0.992395	0.992395	0.992395	0.980989	0.980989	0.980989	0.988593
THR	180	0.996198	0.996198	0.996198	0.996198	0.996198	0.996198	0.984791	0.988593	0.988593	0.996198
THR	265	1	1	1	1	1	1	0.996198	0.996198	0.996198	1

## Sheet: 3_flux_rank_cdk2_raw_values
residues by TE flux	tau = 4 ps, rep1
resid	TE flux
segid PROA and resname LYS and resid 129	1.33996
segid PROA and resname LEU and resid 128	1.01063
segid PROA and resname PRO and resid 294	0.984786
segid PROA and resname ALA and resid 277	0.931257
segid PROA and resname GLN and resid 113	0.901578
segid PROA and resname VAL and resid 197	0.784822
segid PROA and resname LEU and resid 212	0.738168
segid PROA and resname ILE and resid 141	0.713427
segid PROA and resname ARG and resid 126	0.667812
segid PROA and resname GLN and resid 110	0.664642
segid PROA and resname PHE and resid 286	0.660776
segid PROA and resname ASP and resid 206	0.649422
segid PROA and resname PHE and resid 285	0.645249
segid PROA and resname SER and resid 207	0.600219
segid PROA and resname PRO and resid 292	0.599946
segid PROA and resname PHE and resid 117	0.575033
segid PROA and resname LEU and resid 101	0.556232
segid PROA and resname LYS and resid 291	0.546126
segid PROA and resname THR and resid 198	0.53819
segid PROA and resname LEU and resid 219	0.528524
segid PROA and resname SER and resid 94	0.514158
segid PROA and resname PHE and resid 109	0.50876
segid PROA and resname LEU and resid 296	0.50441
segid PROA and resname THR and resid 290	0.4954
segid PROA and resname GLN and resid 287	0.486437
segid PROA and resname LYS and resid 142	0.46967
segid PROA and resname ALA and resid 140	0.460591
segid PROA and resname ALA and resid 116	0.452902
segid PROA and resname MET and resid 233	0.44854
segid PROA and resname HSD and resid 121	0.447773
segid PROA and resname ILE and resid 35	0.432963
segid PROA and resname PRO and resid 130	0.431241
segid PROA and resname VAL and resid 230	0.424062
segid PROA and resname SER and resid 120	0.422031
segid PROA and resname GLN and resid 131	0.421383
segid PROA and resname SER and resid 276	0.418818
segid PROA and resname LEU and resid 67	0.414023
segid PROA and resname GLY and resid 176	0.408864
segid PROA and resname LEU and resid 83	0.397986
segid PROA and resname ASN and resid 272	0.38709
segid PROA and resname TYR and resid 159	0.382921
segid PROA and resname THR and resid 218	0.372555
segid PROA and resname ALA and resid 183	0.357465
segid PROA and resname VAL and resid 44	0.356551
segid PROA and resname SER and resid 264	0.349341
segid PROA and resname PHE and resid 248	0.334052
segid PROA and resname THR and resid 160	0.32592
segid PROA and resname ARG and resid 199	0.318549
segid PROA and resname ASN and resid 136	0.315502
segid PROA and resname ASP and resid 68	0.315311
segid PROA and resname TRP and resid 243	0.312297
segid PROA and resname GLU and resid 57	0.30346
segid PROA and resname VAL and resid 184	0.297929
segid PROA and resname GLU and resid 257	0.295102
segid PROA and resname TRP and resid 187	0.293337
segid PROA and resname PRO and resid 204	0.28236
segid PROA and resname ASP and resid 127	0.281377
segid PROA and resname PRO and resid 234	0.274817
segid PROA and resname PHE and resid 240	0.261655
segid PROA and resname ARG and resid 22	0.258511
segid PROA and resname ALA and resid 280	0.252624
segid PROA and resname ILE and resid 10	0.252542
segid PROA and resname GLY and resid 139	0.251093
segid PROA and resname VAL and resid 289	0.245696
segid PROA and resname LEU and resid 115	0.233514
segid PROA and resname ILE and resid 99	0.233277
segid PROA and resname VAL and resid 17	0.227942
segid PROA and resname HSD and resid 295	0.223636
segid PROA and resname ARG and resid 157	0.222448
segid PROA and resname TYR and resid 19	0.222115
segid PROA and resname ILE and resid 52	0.221387
segid PROA and resname ALA and resid 93	0.215256
segid PROA and resname GLU and resid 42	0.205543
segid PROA and resname VAL and resid 293	0.20475
segid PROA and resname SER and resid 181	0.20003
segid PROA and resname PRO and resid 100	0.19927
segid PROA and resname LEU and resid 174	0.197523
segid PROA and resname SER and resid 188	0.197433
segid PROA and resname PHE and resid 4	0.195756
segid PROA and resname VAL and resid 225	0.190092
segid PROA and resname VAL and resid 29	0.186576
segid PROA and resname ALA and resid 21	0.185329
segid PROA and resname LYS and resid 6	0.185258
segid PROA and resname LEU and resid 175	0.181889
segid PROA and resname CYS and resid 118	0.181362
segid PROA and resname LYS and resid 20	0.180871
segid PROA and resname PRO and resid 222	0.179828
segid PROA and resname ARG and resid 150	0.1768
segid PROA and resname GLY and resid 229	0.17208
segid PROA and resname LYS and resid 75	0.169324
segid PROA and resname THR and resid 41	0.165338
segid PROA and resname TYR and resid 179	0.161217
segid PROA and resname VAL and resid 30	0.154573
segid PROA and resname PRO and resid 241	0.15421
segid PROA and resname ILE and resid 135	0.154209
segid PROA and resname LYS and resid 273	0.153234
segid PROA and resname LYS and resid 33	0.152035
segid PROA and resname ASP and resid 256	0.151094
segid PROA and resname ARG and resid 50	0.140333
segid PROA and resname HSD and resid 161	0.135591
segid PROA and resname GLY and resid 43	0.131158
segid PROA and resname LYS and resid 9	0.127474
segid PROA and resname GLN and resid 5	0.127361
segid PROA and resname GLU and resid 208	0.12349
segid PROA and resname MET and resid 91	0.123179
segid PROA and resname LYS and resid 178	0.117981
segid PROA and resname GLU and resid 51	0.116315
segid PROA and resname SER and resid 239	0.113792
segid PROA and resname THR and resid 182	0.111837
segid PROA and resname GLY and resid 220	0.110327
segid PROA and resname PRO and resid 45	0.110183
segid PROA and resname THR and resid 72	0.108737
segid PROA and resname SER and resid 53	0.105175
segid PROA and resname GLN and resid 246	0.104574
segid PROA and resname ASN and resid 3	0.102177
segid PROA and resname VAL and resid 164	0.099539
segid PROA and resname HSD and resid 71	0.09376
segid PROA and resname GLY and resid 27	0.089818
segid PROA and resname ILE and resid 70	0.089597
segid PROA and resname LEU and resid 124	0.087652
segid PROA and resname ASN and resid 74	0.084652
segid PROA and resname GLU and resid 2	0.084543
segid PROA and resname LYS and resid 250	0.084099
segid PROA and resname GLU and resid 73	0.083969
segid PROA and resname GLY and resid 11	0.078714
segid PROA and resname LEU and resid 148	0.073278
segid PROA and resname ASP and resid 235	0.072478
segid PROA and resname ILE and resid 275	0.07144
segid PROA and resname PRO and resid 284	0.070431
segid PROA and resname ALA and resid 95	0.069523
segid PROA and resname HSD and resid 84	0.0689
segid PROA and resname PRO and resid 238	0.066129
segid PROA and resname PRO and resid 102	0.065259
segid PROA and resname MET and resid 1	0.061931
segid PROA and resname ASP and resid 247	0.061474
segid PROA and resname VAL and resid 7	0.060558
segid PROA and resname PRO and resid 253	0.05982
segid PROA and resname THR and resid 158	0.058666
segid PROA and resname ILE and resid 63	0.057894
segid PROA and resname GLU and resid 8	0.055868
segid PROA and resname ARG and resid 245	0.054877
segid PROA and resname TRP and resid 227	0.053451
segid PROA and resname VAL and resid 156	0.052403
segid PROA and resname ALA and resid 279	0.051807
segid PROA and resname PRO and resid 254	0.051598
segid PROA and resname ASP and resid 223	0.050457
segid PROA and resname PRO and resid 271	0.047781
segid PROA and resname THR and resid 26	0.04615
segid PROA and resname LYS and resid 24	0.041764
segid PROA and resname GLU and resid 40	0.03863
segid PROA and resname ARG and resid 200	0.038625
segid PROA and resname HSD and resid 119	0.036996
segid PROA and resname ALA and resid 244	0.034665
segid PROA and resname THR and resid 165	0.033082
segid PROA and resname LEU and resid 37	0.032995
segid PROA and resname THR and resid 39	0.03013
segid PROA and resname ASP and resid 92	0.027537
segid PROA and resname LEU and resid 267	0.027317
segid PROA and resname LEU and resid 25	0.025614
segid PROA and resname VAL and resid 226	0.02401
segid PROA and resname ASP and resid 288	0.023682
segid PROA and resname LYS and resid 34	0.022666
segid PROA and resname GLU and resid 12	0.022498
segid PROA and resname GLU and resid 28	0.02247
segid PROA and resname ARG and resid 260	0.018302
segid PROA and resname LEU and resid 96	0.017787
segid PROA and resname LYS and resid 89	0.007683
segid PROA and resname VAL and resid 251	0.003258
segid PROA and resname SER and resid 261	0.002768
segid PROA and resname THR and resid 97	-0.000623
segid PROA and resname LYS and resid 237	-0.001127
segid PROA and resname ARG and resid 297	-0.003206
segid PROA and resname ASN and resid 59	-0.006505
segid PROA and resname GLY and resid 16	-0.008539
segid PROA and resname ASP and resid 210	-0.011809
segid PROA and resname LEU and resid 76	-0.012937
segid PROA and resname ASN and resid 23	-0.013207
segid PROA and resname PRO and resid 228	-0.013428
segid PROA and resname GLU and resid 162	-0.014407
segid PROA and resname LEU and resid 255	-0.02204
segid PROA and resname GLY and resid 205	-0.02255
segid PROA and resname TYR and resid 236	-0.025586
segid PROA and resname TYR and resid 180	-0.026233
segid PROA and resname PRO and resid 155	-0.034339
segid PROA and resname THR and resid 47	-0.035613
segid PROA and resname ALA and resid 144	-0.03641
segid PROA and resname VAL and resid 123	-0.037551
segid PROA and resname THR and resid 14	-0.037643
segid PROA and resname GLY and resid 114	-0.038638
segid PROA and resname THR and resid 221	-0.039041
segid PROA and resname CYS and resid 177	-0.039495
segid PROA and resname MET and resid 196	-0.04122
segid PROA and resname LYS and resid 278	-0.042724
segid PROA and resname HSD and resid 125	-0.04485
segid PROA and resname ALA and resid 282	-0.044884
segid PROA and resname LEU and resid 263	-0.048137
segid PROA and resname GLY and resid 153	-0.049877
segid PROA and resname ALA and resid 48	-0.050143
segid PROA and resname ILE and resid 209	-0.055481
segid PROA and resname SER and resid 46	-0.056029
segid PROA and resname VAL and resid 163	-0.056592
segid PROA and resname TYR and resid 15	-0.056609
segid PROA and resname ASN and resid 62	-0.061103
segid PROA and resname SER and resid 249	-0.071215
segid PROA and resname GLY and resid 13	-0.072598
segid PROA and resname GLY and resid 147	-0.076272
segid PROA and resname VAL and resid 154	-0.083626
segid PROA and resname ASP and resid 38	-0.087249
segid PROA and resname LEU and resid 54	-0.087625
segid PROA and resname PHE and resid 146	-0.095132
segid PROA and resname THR and resid 137	-0.095648
segid PROA and resname ALA and resid 149	-0.097345
segid PROA and resname PHE and resid 82	-0.103552
segid PROA and resname LEU and resid 202	-0.104688
segid PROA and resname GLU and resid 138	-0.117873
segid PROA and resname ARG and resid 36	-0.121042
segid PROA and resname GLU and resid 81	-0.125227
segid PROA and resname PHE and resid 152	-0.130343
segid PROA and resname VAL and resid 69	-0.131265
segid PROA and resname PRO and resid 61	-0.132443
segid PROA and resname GLY and resid 190	-0.140958
segid PROA and resname ALA and resid 201	-0.146195
segid PROA and resname ASP and resid 86	-0.146546
segid PROA and resname GLU and resid 224	-0.14864
segid PROA and resname LYS and resid 242	-0.148919
segid PROA and resname VAL and resid 252	-0.15773
segid PROA and resname ASP and resid 145	-0.172972
segid PROA and resname ASP and resid 258	-0.175205
segid PROA and resname ASP and resid 270	-0.188328
segid PROA and resname GLY and resid 98	-0.188685
segid PROA and resname GLU and resid 195	-0.190602
segid PROA and resname VAL and resid 64	-0.196734
segid PROA and resname SER and resid 232	-0.197229
segid PROA and resname ILE and resid 173	-0.205477
segid PROA and resname GLN and resid 85	-0.205863
segid PROA and resname ALA and resid 151	-0.207802
segid PROA and resname ARG and resid 122	-0.215846
segid PROA and resname LEU and resid 66	-0.228275
segid PROA and resname CYS and resid 191	-0.233756
segid PROA and resname THR and resid 231	-0.23533
segid PROA and resname ARG and resid 217	-0.236086
segid PROA and resname LYS and resid 56	-0.23702
segid PROA and resname PHE and resid 203	-0.254442
segid PROA and resname HSD and resid 283	-0.262184
segid PROA and resname HSD and resid 60	-0.267131
segid PROA and resname ILE and resid 49	-0.280318
segid PROA and resname LYS and resid 65	-0.289035
segid PROA and resname LEU and resid 143	-0.297698
segid PROA and resname GLY and resid 259	-0.308182
segid PROA and resname LEU and resid 281	-0.324057
segid PROA and resname TYR and resid 269	-0.324214
segid PROA and resname LYS and resid 88	-0.328737
segid PROA and resname LEU and resid 32	-0.354616
segid PROA and resname ASN and resid 132	-0.355942
segid PROA and resname LEU and resid 189	-0.357824
segid PROA and resname LEU and resid 58	-0.400133
segid PROA and resname ARG and resid 214	-0.401373
segid PROA and resname TYR and resid 77	-0.404931
segid PROA and resname PHE and resid 193	-0.405809
segid PROA and resname TRP and resid 167	-0.415796
segid PROA and resname VAL and resid 18	-0.439504
segid PROA and resname HSD and resid 268	-0.440302
segid PROA and resname MET and resid 266	-0.446307
segid PROA and resname LEU and resid 166	-0.469195
segid PROA and resname GLU and resid 172	-0.480066
segid PROA and resname PHE and resid 213	-0.511943
segid PROA and resname ARG and resid 274	-0.522618
segid PROA and resname LEU and resid 55	-0.534784
segid PROA and resname LEU and resid 262	-0.536381
segid PROA and resname ARG and resid 169	-0.54082
segid PROA and resname GLN and resid 265	-0.558992
segid PROA and resname PRO and resid 171	-0.570367
segid PROA and resname ALA and resid 170	-0.606102
segid PROA and resname PHE and resid 90	-0.606213
segid PROA and resname SER and resid 106	-0.61713
segid PROA and resname ALA and resid 31	-0.627384
segid PROA and resname PHE and resid 80	-0.627694
segid PROA and resname LEU and resid 87	-0.648394
segid PROA and resname LYS and resid 105	-0.663948
segid PROA and resname VAL and resid 79	-0.685908
segid PROA and resname ILE and resid 104	-0.734209
segid PROA and resname ALA and resid 194	-0.741061
segid PROA and resname LEU and resid 103	-0.751852
segid PROA and resname GLN and resid 211	-0.798058
segid PROA and resname LEU and resid 112	-0.805407
segid PROA and resname ILE and resid 215	-0.873986
segid PROA and resname LEU and resid 111	-0.910413
segid PROA and resname LEU and resid 134	-0.948471
segid PROA and resname PHE and resid 216	-0.976638
segid PROA and resname ASP and resid 185	-1.01043
segid PROA and resname ILE and resid 186	-1.01339
segid PROA and resname TYR and resid 107	-1.15238
segid PROA and resname LEU and resid 133	-1.15851
segid PROA and resname ILE and resid 192	-1.19569
segid PROA and resname LEU and resid 108	-1.41397
segid PROA and resname TYR and resid 168	-1.58249
segid PROA and resname LEU and resid 78	-1.89529

## Sheet: 4_optimal_paths_chk1
ALLOSTERIC SITE																ORTHOSTERIC SITE
	ILE 96					ARG 95					PRO 98					CYS 87					SER 88					VAL 68					LEU 137
	Path residues	Δ	∑nTE_forward	∑nTE_reverse		Path residues	Δ	∑nTE_forward	∑nTE_reverse		Path residues	Δ	∑nTE_forward	∑nTE_reverse		Path residues	Δ	∑nTE_forward	∑nTE_reverse		Path residues	Δ	∑nTE_forward	∑nTE_reverse		Path residues	Δ	∑nTE_forward	∑nTE_reverse		Path residues	Δ	∑nTE_forward	∑nTE_reverse
100 ps	['ILE-96', 'VAL-197', 'LEU-136', 'SER-147']	0.216074	0.730527	0.514453		['ARG-95', 'LEU-138', 'LEU-136', 'SER-147']	0.293816	0.385187	0.0913714		['PRO-98', 'ILE-96', 'VAL-197', 'LEU-136', 'SER-147']	0.217894	0.837686	0.619793		['CYS-87', 'LEU-137', 'ILE-146', 'ILE-131', 'TYR-173']	0.725264	0.767076	0.0418122		['SER-88', 'LEU-138', 'LEU-136', 'VAL-197', 'TYR-173']	0.691821	0.734241	0.0424198		['VAL-68', 'ILE-146', 'ILE-131', 'TYR-173']	0.587763	0.606963	0.0192003		['LEU-137', 'ILE-146', 'ILE-131', 'TYR-173']	0.642577	0.666058	0.0234803
	['ILE-96', 'ASP-94', 'GLU-91']	0.203432	0.286666	0.0832348		['ARG-95', 'LEU-138', 'SER-88', 'TYR-86', 'LEU-84']	0.114541	0.343771	0.22923		['PRO-98', 'ILE-96', 'ASP-94', 'GLU-91']	0.205251	0.393826	0.188574		['CYS-87', 'LEU-137', 'ILE-146', 'ILE-131', 'TYR-173', 'LEU-206']	0.716979	0.772674	0.0556953		['SER-88', 'GLY-90', 'LEU-92', 'PRO-133']	0.311298	0.366806	0.0555081		['VAL-68', 'ILE-146', 'ILE-131', 'TYR-173', 'LEU-206']	0.579478	0.612561	0.0330834		['LEU-137', 'ILE-146', 'ILE-131', 'TYR-173', 'LEU-206']	0.634292	0.671655	0.0373634
	['ILE-96', 'LEU-92', 'LEU-137', 'VAL-68', 'LEU-84']	0.0699105	0.218064	0.148154		['ARG-95', 'GLU-91', 'LEU-137']	0.113075	0.193062	0.0799874		['PRO-98', 'ILE-96', 'LEU-92', 'LEU-137', 'VAL-68', 'LEU-84']	0.0717303	0.325223	0.253493		['CYS-87', 'LEU-138', 'ARG-95', 'ILE-96', 'GLY-204']	0.179809	0.508135	0.328326		['SER-88', 'LEU-138', 'ARG-95', 'ILE-96', 'GLY-204']	0.193274	0.531951	0.338677		['VAL-68', 'ILE-146', 'ILE-131', 'VAL-197', 'ALA-200']	0.403791	1.07621	0.67242		['LEU-137', 'LEU-92', 'PRO-133']	0.202447	0.235205	0.0327585
	['ILE-96', 'LEU-92', 'LEU-137']	0.0643221	0.148274	0.0839517		['ARG-95', 'GLU-91']	0.106233	0.149609	0.0433766		['PRO-98', 'ILE-96', 'LEU-92', 'LEU-137']	0.0661419	0.255433	0.189291		['CYS-87', 'LEU-137', 'LEU-136', 'VAL-197', 'ALA-200']	0.161731	0.725	0.56327		['SER-88', 'LEU-138', 'LEU-136', 'VAL-197', 'ALA-200', 'LEU-206']	0.17935	0.758783	0.579433		['VAL-68', 'ILE-146', 'ILE-131', 'VAL-197', 'ALA-200', 'GLU-205']	0.255207	1.08216	0.826949		['LEU-137', 'LEU-136', 'VAL-197', 'ALA-200']	0.0790436	0.623982	0.544938
	['ILE-96', 'ARG-95', 'LEU-138', 'SER-88']	0.0587882	0.291706	0.350494		['ARG-95', 'LEU-138', 'SER-88', 'TYR-86', 'LEU-15', 'GLY-16']	0.0984849	0.32807	0.229585		['PRO-98', 'ILE-96', 'ARG-95', 'LEU-138', 'SER-88']	0.0569684	0.398865	0.455833		['CYS-87', 'GLY-89', 'GLU-91', 'PRO-133']	0.156046	0.356564	0.200517		['SER-88', 'LEU-138', 'LEU-136', 'VAL-197', 'ALA-200']	0.175151	0.744083	0.568932		['VAL-68', 'LEU-137', 'LEU-92', 'PRO-133']	0.213307	0.279395	0.0660878		['LEU-137', 'LEU-92', 'ILE-96', 'GLY-204']	0.0701637	0.265408	0.195245
	['ILE-96', 'LEU-92', 'LEU-137', 'VAL-68']	0.0534621	0.181603	0.128141		['ARG-95', 'LEU-138', 'SER-88', 'TYR-86', 'LEU-15']	0.0925955	0.315149	0.222554		['PRO-98', 'ILE-96', 'LEU-92', 'LEU-137', 'VAL-68']	0.0552819	0.288762	0.23348		['CYS-87', 'LEU-138', 'ARG-95', 'ASP-94']	0.146091	0.370426	0.224335		['SER-88', 'LEU-138', 'ARG-95', 'ASP-94']	0.159556	0.394242	0.234686		['VAL-68', 'LEU-137', 'LEU-92', 'ILE-96', 'GLY-204']	0.0810238	0.309598	0.228574		['LEU-137', 'LEU-136', 'VAL-197', 'ALA-200', 'GLU-205']	0.0695401	0.629927	0.699467
	['ILE-96', 'LEU-92', 'GLY-90']	0.0529468	0.137105	0.0841581		['ARG-95', 'LEU-138', 'SER-88', 'TYR-86']	0.0923797	0.313383	0.221003		['PRO-98', 'ILE-96', 'LEU-92', 'GLY-90']	0.0547666	0.244264	0.189497		['CYS-87', 'LEU-138', 'ARG-95', 'PHE-93']	0.0934089	0.294342	0.200933		['SER-88', 'LEU-138', 'ARG-95', 'PHE-93']	0.106874	0.318158	0.211284		['VAL-68', 'CYS-87', 'LEU-138', 'ARG-95']	0.0734305	0.173643	0.247074		['LEU-137', 'LEU-92', 'ILE-96', 'PRO-98']	0.0661419	0.189291	0.255433
	['ILE-96', 'ARG-95', 'LEU-138', 'SER-88', 'TYR-86', 'LEU-15', 'GLY-16']	0.046864	0.453909	0.407045		['ARG-95', 'LEU-138', 'CYS-87', 'GLU-85']	0.0858867	0.255997	0.17011		['PRO-98', 'ILE-96', 'ARG-95', 'LEU-138', 'SER-88', 'TYR-86', 'LEU-15', 'GLY-16']	0.0486838	0.561068	0.512384		['CYS-87', 'LEU-138', 'ARG-95', 'GLU-97']	0.0562581	0.315968	0.25971		['SER-88', 'LEU-138', 'ARG-95', 'GLU-97']	0.0697227	0.339784	0.270061		['VAL-68', 'LEU-137', 'LEU-92', 'ILE-96', 'PRO-98']	0.0552819	0.23348	0.288762		['LEU-137', 'LEU-92', 'ILE-96']	0.0643221	0.0839517	0.148274
	['ILE-96', 'ARG-95', 'LEU-138', 'CYS-87']	0.0453236	0.281355	0.326678		['ARG-95', 'GLU-91', 'GLY-90']	0.0767089	0.163345	0.0866364		['PRO-98', 'ILE-96', 'ARG-95', 'LEU-138', 'CYS-87']	0.0435038	0.388514	0.432018		['CYS-87', 'LEU-138', 'ARG-95', 'ILE-96']	0.0453236	0.326678	0.281355		['SER-88', 'LEU-138', 'ARG-95', 'ILE-96']	0.0587882	0.350494	0.291706		['VAL-68', 'LEU-137', 'LEU-92', 'ILE-96']	0.0534621	0.128141	0.181603		['LEU-137', 'LEU-92', 'ASP-94']	0.0636926	0.0908639	0.154557
	['ILE-96', 'ARG-95', 'LEU-138', 'SER-88', 'TYR-86', 'LEU-15']	0.0409746	0.440988	0.400013		['ARG-95', 'LEU-138', 'CYS-87', 'VAL-68']	0.0734305	0.247074	0.173643		['PRO-98', 'ILE-96', 'ARG-95', 'LEU-138', 'SER-88', 'TYR-86', 'LEU-15']	0.0427944	0.548147	0.505353		['CYS-87', 'LEU-138', 'ARG-95', 'ILE-96', 'PRO-98']	0.0435038	0.432018	0.388514		['SER-88', 'LEU-138', 'ARG-95', 'ILE-96', 'PRO-98']	0.0569684	0.455833	0.398865		['VAL-68', 'LEU-137', 'LEU-92', 'ASP-94']	0.0528325	0.135053	0.187886		['LEU-137', 'LEU-92', 'ARG-95']	0.0562479	0.11247	0.168718
	['ILE-96', 'ARG-95', 'LEU-138', 'SER-88', 'TYR-86']	0.0407588	0.439221	0.398462		['ARG-95', 'LEU-138', 'CYS-87', 'ALA-36']	0.0689117	0.221497	0.152585		['PRO-98', 'ILE-96', 'ARG-95', 'LEU-138', 'SER-88', 'TYR-86']	0.0425786	0.54638	0.503802		['CYS-87', 'LEU-137', 'LEU-136', 'VAL-197', 'ALA-200', 'GLU-205']	0.0131468	0.730945	0.717799		['SER-88', 'LEU-138', 'LEU-136', 'VAL-197', 'ALA-200', 'GLU-205']	0.0265672	0.750028	0.72346		['VAL-68', 'LEU-137', 'LEU-136', 'PHE-93']	0.0189304	0.190593	0.171663		['LEU-137', 'LEU-136', 'PHE-93']	0.00807036	0.146404	0.138333
	['ILE-96', 'ARG-95', 'LEU-138', 'CYS-87', 'ALA-36']	0.0172908	0.347336	0.330045		['ARG-95', 'LEU-138', 'CYS-87', 'ALA-36', 'VAL-23']	0.0622037	0.222022	0.159818		['PRO-98', 'ILE-96', 'ARG-95', 'LEU-138', 'CYS-87', 'ALA-36']	0.0191106	0.454495	0.435384		['CYS-87', 'LEU-138', 'ARG-95']	0.00629733	0.149219	0.155516		['SER-88', 'LEU-138', 'ARG-95']	0.00716725	0.173035	0.165867		['VAL-68', 'CYS-87', 'LEU-138', 'ARG-95', 'GLU-97']	0.0108751	0.340393	0.351268		['LEU-137', 'LEU-92', 'ARG-95', 'GLU-97']	0.00630747	0.279219	0.272912
	['ILE-96', 'ARG-95', 'LEU-138', 'CYS-87', 'ALA-36', 'VAL-23']	0.0105828	0.34786	0.337278		['ARG-95', 'LEU-138', 'SER-88']	0.00716725	0.165867	0.173035		['PRO-98', 'ILE-96', 'ARG-95', 'LEU-138', 'CYS-87', 'ALA-36', 'VAL-23']	0.0124026	0.455019	0.442617
	['ILE-96', 'VAL-197', 'LEU-136', 'LYS-145', 'GLU-85']	0.00145792	0.651017	0.652475		['ARG-95', 'LEU-138', 'CYS-87']	0.00629733	0.155516	0.149219		['PRO-98', 'ILE-96', 'VAL-197', 'LEU-136', 'LYS-145', 'GLU-85']	0.00036187	0.758176	0.757814
1 ns	['ILE-96', 'ASP-94', 'GLU-91']	0.288148	0.334746	0.0465981		['ARG-95', 'LEU-138', 'LYS-145', 'SER-147']	0.272014	0.293882	0.0218677		['PRO-98', 'ILE-100', 'ARG-275', 'ASN-143', 'LYS-145', 'GLU-85']	0.205418	0.553429	0.348011		['CYS-87', 'LEU-137', 'GLU-134', 'PRO-133', 'ALA-200']	0.209157	0.313899	0.104742		['SER-88', 'GLY-90', 'LEU-92', 'PRO-133']	0.176586	0.214517	0.0379316		['VAL-68', 'LEU-137', 'LEU-92', 'ILE-96', 'GLY-204', 'GLU-205']	0.159176	0.387283	0.228108		['LEU-137', 'LEU-92', 'ILE-96', 'GLY-204', 'GLU-205']	0.148436	0.357439	0.209003
	['ILE-96', 'PRO-133', 'ASN-135', 'SER-147']	0.242119	0.249258	0.00713854		['ARG-95', 'LEU-138', 'CYS-87', 'GLU-85']	0.173524	0.317306	0.143783		['PRO-98', 'ILE-96', 'ASP-94', 'GLU-91']	0.187359	0.372262	0.184903		['CYS-87', 'LEU-137', 'GLU-134', 'PRO-133']	0.190558	0.264715	0.0741571		['SER-88', 'GLY-90', 'LEU-92', 'PRO-133', 'TYR-173']	0.176586	0.214517	0.0379316		['VAL-68', 'CYS-87', 'LEU-138', 'ARG-95', 'GLU-97']	0.139361	0.24884	0.388201		['LEU-137', 'GLU-134', 'PRO-133', 'ALA-200']	0.128587	0.201968	0.0733806
	['ILE-96', 'ARG-95', 'LEU-138', 'CYS-87', 'GLU-85']	0.223595	0.44308	0.219485		['ARG-95', 'LEU-138', 'SER-88', 'TYR-86', 'LEU-84']	0.16796	0.333475	0.165514		['PRO-98', 'ILE-96', 'PRO-133', 'ASN-135', 'SER-147']	0.14133	0.286773	0.145443		['CYS-87', 'LEU-137', 'GLU-134', 'PRO-133', 'TYR-173']	0.190558	0.264715	0.0741571		['SER-88', 'LEU-138', 'ARG-95', 'ILE-96', 'GLY-204', 'GLU-205']	0.171017	0.543982	0.372965		['VAL-68', 'LEU-137', 'GLU-134', 'PRO-133', 'ALA-200']	0.139327	0.231812	0.0924849		['LEU-137', 'LEU-92', 'ARG-95']	0.120949	0.0404945	0.161444
	['ILE-96', 'ARG-95', 'LEU-138', 'SER-88', 'TYR-86', 'LEU-15', 'GLY-16']	0.209615	0.448077	0.238462		['ARG-95', 'LEU-138', 'SER-88', 'TYR-86', 'LEU-15', 'GLY-16']	0.159543	0.322304	0.16276		['PRO-98', 'ILE-100', 'ARG-275', 'ASN-143', 'ASP-139', 'TYR-86', 'LEU-15', 'GLY-16']	0.122383	0.491205	0.368822		['CYS-87', 'LEU-137', 'GLU-134', 'PRO-133', 'ALA-200', 'LEU-206']	0.189787	0.315155	0.125368		['SER-88', 'LEU-138', 'ARG-95', 'ASP-94']	0.142027	0.416217	0.27419		['VAL-68', 'CYS-87', 'LEU-138', 'ARG-95']	0.134909	0.157457	0.292366		['LEU-137', 'LEU-92', 'ILE-96']	0.117207	0.0346326	0.151839
	['ILE-96', 'ARG-95', 'LEU-138', 'SER-88', 'TYR-86', 'LEU-15']	0.20116	0.439456	0.238296		['ARG-95', 'GLU-91', 'LEU-137']	0.157077	0.190437	0.0333601		['PRO-98', 'ILE-100', 'ARG-275', 'ASN-143', 'ASP-139', 'TYR-86', 'LEU-15']	0.113928	0.482583	0.368655		['CYS-87', 'LEU-138', 'ARG-95', 'ILE-96']	0.132854	0.187734	0.320588		['SER-88', 'LEU-138', 'ARG-95', 'ILE-96', 'GLY-204']	0.136344	0.47664	0.340296		['VAL-68', 'LEU-137', 'LEU-92', 'ILE-96', 'GLY-204']	0.124503	0.319942	0.195439		['LEU-137', 'LEU-92', 'ILE-96', 'GLY-204']	0.113763	0.290098	0.176335
	['ILE-96', 'ARG-95', 'LEU-138', 'SER-88', 'TYR-86']	0.198061	0.436357	0.238296		['ARG-95', 'LEU-138', 'SER-88', 'TYR-86', 'LEU-15']	0.151088	0.313682	0.162594		['PRO-98', 'ILE-100', 'ARG-275', 'ASN-143', 'ASP-139', 'TYR-86']	0.110829	0.479485	0.368655		['CYS-87', 'LEU-138', 'ARG-95', 'ILE-96', 'GLY-204', 'GLU-205']	0.132789	0.510541	0.377752		['SER-88', 'LEU-138', 'ARG-95', 'PHE-93']	0.123122	0.349014	0.225892		['VAL-68', 'LEU-137', 'GLU-134', 'PRO-133']	0.120728	0.182627	0.0618997		['LEU-137', 'GLU-134', 'PRO-133']	0.109988	0.152783	0.0427953
	['ILE-96', 'ARG-95', 'LEU-138', 'CYS-87', 'ALA-36', 'VAL-23']	0.171301	0.377533	0.206232		['ARG-95', 'LEU-138', 'SER-88', 'TYR-86']	0.147989	0.310583	0.162594		['PRO-98', 'ILE-96', 'ARG-95', 'LEU-138', 'CYS-87', 'ALA-36', 'VAL-23']	0.0705117	0.415049	0.344537		['CYS-87', 'LEU-138', 'ARG-95', 'ASP-94']	0.103799	0.382776	0.278978		['SER-88', 'LEU-138', 'ARG-95', 'ILE-96']	0.0946257	0.221175	0.315801		['VAL-68', 'ILE-146', 'ILE-131', 'TYR-173', 'LEU-206']	0.117354	0.117354	0		['LEU-137', 'GLU-134', 'PRO-133', 'TYR-173']	0.109988	0.152783	0.0427953
	['ILE-96', 'ARG-95', 'LEU-138', 'CYS-87', 'ALA-36']	0.163171	0.369403	0.206232		['ARG-95', 'GLU-91']	0.146857	0.161832	0.0149751		['PRO-98', 'ILE-96', 'ARG-95', 'LEU-138', 'CYS-87', 'ALA-36']	0.0623817	0.406919	0.344537		['CYS-87', 'LEU-138', 'ARG-95', 'ILE-96', 'GLY-204']	0.0981157	0.4432	0.345084		['SER-88', 'LEU-138', 'ARG-95', 'ILE-96', 'ALA-200', 'LEU-206']	0.0682697	0.287353	0.355622		['VAL-68', 'ILE-146', 'ILE-131', 'TYR-173']	0.108859	0.108859	0		['LEU-137', 'GLU-134', 'PRO-133', 'ALA-200', 'LEU-206']	0.109217	0.203223	0.0940063
	['ILE-96', 'ARG-95', 'LEU-138', 'CYS-87']	0.132854	0.320588	0.187734		['ARG-95', 'LEU-138', 'CYS-87', 'VAL-68']	0.134909	0.292366	0.157457		['PRO-98', 'ILE-96', 'ARG-95', 'LEU-138', 'CYS-87']	0.0320645	0.358104	0.326039		['CYS-87', 'LEU-138', 'ARG-95', 'GLU-97']	0.0872343	0.203415	0.290649		['SER-88', 'LEU-138', 'ARG-95', 'GLU-97']	0.0490061	0.236855	0.285862		['VAL-68', 'LEU-137', 'LEU-92', 'ILE-96']	0.106467	0.0644767	0.170943		['LEU-137', 'LEU-92', 'ASP-94']	0.0455536	0.0395798	0.0851334
	['ILE-96', 'LEU-92', 'LEU-137']	0.117207	0.151839	0.0346326		['ARG-95', 'GLU-91', 'GLY-90']	0.133534	0.183115	0.0495814		['PRO-98', 'ILE-96', 'LEU-92', 'LEU-137']	0.0164172	0.189355	0.172938		['CYS-87', 'LEU-138', 'ARG-95', 'PHE-93']	0.0848935	0.315573	0.23068		['SER-88', 'LEU-138', 'ARG-95', 'ILE-96', 'ALA-200']	0.0488998	0.286097	0.334997		['VAL-68', 'LEU-137', 'GLU-134', 'PHE-93']	0.0422926	0.14279	0.100498		['LEU-137', 'GLU-134', 'PHE-93']	0.0315527	0.112946	0.0813933
	['ILE-96', 'LEU-92', 'LEU-137', 'VAL-68']	0.106467	0.170943	0.0644767		['ARG-95', 'LEU-138', 'CYS-87', 'ALA-36', 'VAL-23']	0.121229	0.25176	0.13053		['PRO-98', 'ILE-96', 'LEU-92', 'LEU-137', 'VAL-68', 'LEU-84']	0.00718225	0.238817	0.245999		['CYS-87', 'LEU-138', 'ARG-95']	0.0827823	0.112032	0.194814		['SER-88', 'LEU-138', 'ARG-95']	0.0445541	0.145473	0.190027		['VAL-68', 'LEU-137', 'LEU-92', 'ASP-94']	0.0348138	0.0694239	0.104238		['LEU-137', 'LEU-92', 'ILE-96', 'GLU-97']	0.030629	0.173138	0.203767
	['ILE-96', 'LEU-92', 'GLY-90']	0.106035	0.142546	0.0365111		['ARG-95', 'LEU-138', 'CYS-87', 'ALA-36']	0.113099	0.24363	0.13053		['PRO-98', 'ILE-96', 'ARG-95', 'LEU-138', 'SER-88']	0.00616361	0.353316	0.35948		['CYS-87', 'LEU-138', 'ARG-95', 'ILE-96', 'PRO-98']	0.0320645	0.326039	0.358104		['SER-88', 'LEU-138', 'ARG-95', 'ILE-96', 'PRO-98']	0.00616361	0.35948	0.353316		['VAL-68', 'LEU-137', 'LEU-92', 'ILE-96', 'PRO-98']	0.00567738	0.202782	0.208459		['LEU-137', 'LEU-92', 'ILE-96', 'PRO-98']	0.0164172	0.172938	0.189355
	['ILE-96', 'ARG-95', 'LEU-138', 'SER-88']	0.0946257	0.315801	0.221175		['ARG-95', 'LEU-138', 'CYS-87']	0.0827823	0.194814	0.112032		['PRO-98', 'ILE-96', 'LEU-92', 'LEU-137', 'VAL-68']	0.00567738	0.208459	0.202782
	['ILE-96', 'LEU-92', 'LEU-137', 'VAL-68', 'LEU-84']	0.0936071	0.201301	0.107694		['ARG-95', 'LEU-138', 'SER-88']	0.0445541	0.190027	0.145473		['PRO-98', 'ILE-96', 'LEU-92', 'GLY-90']	0.00524558	0.180062	0.174816
5 ns	['ILE-96', 'LEU-92', 'LEU-136', 'SER-147']	0.784331	0.819154	0.0348233		['ARG-95', 'LEU-138', 'LEU-136', 'SER-147']	0.807435	0.852942	0.0455065		['PRO-98', 'ILE-96', 'LEU-92', 'LEU-136', 'SER-147']	0.846858	0.886683	0.0398248		['CYS-87', 'GLY-90', 'LEU-92', 'MET-201', 'THR-199', 'LEU-206']	0.670679	0.886612	0.215933		['SER-88', 'GLY-90', 'LEU-92', 'MET-201', 'THR-199', 'LEU-206']	0.65999	0.926527	0.266537		['VAL-68', 'ILE-146', 'VAL-118', 'CYS-194', 'THR-199', 'GLU-205']	0.408238	0.711931	0.303693		['LEU-137', 'LEU-92', 'MET-201', 'THR-199', 'LEU-206']	0.582931	0.663646	0.0807143
	['ILE-96', 'LEU-92', 'GLY-90', 'CYS-87', 'GLU-85']	0.306716	0.548579	0.241864		['ARG-95', 'LEU-138', 'CYS-87', 'GLU-85']	0.233912	0.326606	0.0926936		['PRO-98', 'ILE-96', 'LEU-92', 'GLY-90', 'CYS-87', 'GLU-85']	0.369243	0.616108	0.246865		['CYS-87', 'GLY-90', 'LEU-92', 'MET-201', 'THR-199', 'GLU-205']	0.480644	0.812589	0.331945		['SER-88', 'GLY-90', 'LEU-92', 'MET-201', 'THR-199', 'GLU-205']	0.469955	0.852504	0.382549		['VAL-68', 'ILE-146', 'LEU-136', 'PRO-133']	0.381878	0.503085	0.121207		['LEU-137', 'LEU-92', 'MET-201', 'THR-199', 'GLU-205']	0.392896	0.589622	0.196726
	['ILE-96', 'LEU-92', 'GLY-90', 'CYS-87', 'ALA-36', 'VAL-23']	0.238044	0.479907	0.241864		['ARG-95', 'LEU-138', 'CYS-87', 'GLU-85', 'LEU-84']	0.197135	0.326606	0.129471		['PRO-98', 'ILE-96', 'LEU-92', 'GLY-90', 'CYS-87', 'ALA-36', 'VAL-23']	0.300571	0.547436	0.246865		['CYS-87', 'GLY-90', 'LEU-92', 'PRO-133', 'TYR-173']	0.350278	0.508524	0.158246		['SER-88', 'GLU-140', 'ARG-275', 'ILE-100', 'GLY-204']	0.375385	0.510336	0.134951		['VAL-68', 'ILE-146', 'LEU-136', 'PHE-93']	0.259414	0.498853	0.239439		['LEU-137', 'LEU-92', 'ILE-96', 'PRO-98']	0.271587	0.0238991	0.295486
	['ILE-96', 'LEU-92', 'GLY-90', 'CYS-87', 'ALA-36']	0.237884	0.479747	0.241864		['ARG-95', 'LEU-138', 'CYS-87', 'TYR-86', 'LEU-15']	0.190078	0.285692	0.0956137		['PRO-98', 'ILE-96', 'LEU-92', 'GLY-90', 'CYS-87', 'ALA-36']	0.300411	0.547276	0.246865		['CYS-87', 'GLY-90', 'LEU-92', 'PRO-133']	0.334245	0.492491	0.158246		['SER-88', 'GLY-90', 'LEU-92', 'PRO-133', 'TYR-173']	0.339589	0.548439	0.20885		['VAL-68', 'ILE-146', 'ILE-131', 'TYR-173']	0.209225	0.214512	0.00528689		['LEU-137', 'LEU-92', 'ILE-96']	0.209059	0.0188977	0.227957
	['ILE-96', 'LEU-92', 'GLY-90']	0.229435	0.348383	0.118949		['ARG-95', 'LEU-138', 'CYS-87', 'TYR-86']	0.188602	0.284216	0.0956137		['PRO-98', 'ILE-96', 'LEU-92', 'GLY-90']	0.291962	0.415912	0.12395		['CYS-87', 'GLY-90', 'LEU-92', 'ILE-96', 'PRO-98']	0.183839	0.246865	0.430704		['SER-88', 'GLY-90', 'LEU-92', 'PRO-133']	0.323556	0.532406	0.20885		['VAL-68', 'ILE-146', 'ILE-131', 'TYR-173', 'LEU-206']	0.203235	0.214512	0.0112769		['LEU-137', 'LEU-138', 'ARG-95', 'GLU-97']	0.161941	0.126473	0.288414
	['ILE-96', 'LEU-92', 'GLY-90', 'SER-88', 'TYR-86', 'LEU-15']	0.227879	0.510669	0.28279		['ARG-95', 'LEU-138', 'CYS-87', 'ALA-36', 'VAL-23']	0.16524	0.257934	0.0926936		['PRO-98', 'ILE-96', 'LEU-92', 'LEU-137']	0.271587	0.295486	0.0238991		['CYS-87', 'LEU-137', 'LEU-136', 'PHE-93']	0.150422	0.299629	0.149207		['SER-88', 'GLY-90', 'LEU-92', 'ILE-96', 'PRO-98']	0.194528	0.286781	0.481308		['VAL-68', 'LEU-137', 'LEU-92', 'ILE-96', 'PRO-98']	0.192951	0.123026	0.315977		['LEU-137', 'ASN-135', 'PRO-133', 'ALA-200']	0.133764	0.31539	0.449154
	['ILE-96', 'LEU-92', 'GLY-90', 'SER-88', 'TYR-86']	0.226403	0.509193	0.28279		['ARG-95', 'LEU-138', 'CYS-87', 'ALA-36']	0.16508	0.257774	0.0926936		['PRO-98', 'ILE-96', 'LEU-92', 'GLY-90', 'SER-88']	0.194528	0.481308	0.286781		['CYS-87', 'GLY-90', 'LEU-92', 'PRO-133', 'ALA-200']	0.137631	0.534239	0.396609		['SER-88', 'GLY-90', 'LEU-92', 'ILE-96']	0.132001	0.281779	0.41378		['VAL-68', 'ILE-146', 'LEU-136', 'PRO-133', 'ALA-200']	0.185263	0.544833	0.35957		['LEU-137', 'LEU-138', 'ARG-95']	0.131896	0.0556628	0.187559
	['ILE-96', 'LEU-92', 'LEU-137']	0.209059	0.227957	0.0188977		['ARG-95', 'LEU-138', 'CYS-87', 'TYR-86', 'LEU-15', 'GLY-16']	0.163184	0.285692	0.122507		['PRO-98', 'ILE-96', 'LEU-92', 'LEU-137', 'VAL-68']	0.192951	0.315977	0.123026		['CYS-87', 'LEU-138', 'ARG-95', 'GLU-97', 'GLY-204']	0.125823	0.441979	0.316155		['SER-88', 'GLY-90', 'LEU-92', 'PRO-133', 'ALA-200']	0.126942	0.574154	0.447212		['VAL-68', 'LEU-137', 'LEU-92', 'ILE-96']	0.130424	0.118024	0.248448		['LEU-137', 'LEU-92', 'ASP-94']	0.113905	0.0189281	0.132834
	['ILE-96', 'LEU-92', 'GLY-90', 'SER-88', 'TYR-86', 'LEU-15', 'GLY-16']	0.200985	0.510669	0.309684		['ARG-95', 'LEU-138', 'LEU-137']	0.131896	0.187559	0.0556628		['PRO-98', 'ILE-100', 'ARG-275', 'ASN-143', 'ASP-139', 'TYR-86', 'LEU-15']	0.185165	0.578927	0.393762		['CYS-87', 'GLY-90', 'LEU-92', 'ILE-96']	0.121312	0.241864	0.363176		['SER-88', 'LEU-138', 'ARG-95', 'GLU-97']	0.0984549	0.160421	0.258876		['VAL-68', 'CYS-87', 'LEU-138', 'ARG-95', 'GLU-97']	0.105033	0.243905	0.348937		['LEU-137', 'LEU-92', 'ILE-96', 'GLY-204']	0.0903911	0.207745	0.298136
	['ILE-96', 'LEU-92', 'GLY-90', 'SER-88']	0.132001	0.41378	0.281779		['ARG-95', 'LEU-92', 'GLY-90']	0.105048	0.232933	0.127885		['PRO-98', 'ILE-96', 'LEU-92', 'GLY-90', 'CYS-87']	0.183839	0.430704	0.246865		['CYS-87', 'LEU-138', 'ARG-95', 'GLU-97']	0.0785532	0.163504	0.242057		['SER-88', 'LEU-138', 'ARG-95']	0.0684102	0.0896111	0.158021		['VAL-68', 'CYS-87', 'LEU-138', 'ARG-95']	0.0749879	0.173095	0.248082		['LEU-137', 'ASN-135', 'PRO-133', 'TYR-173']	0.0788837	0.289675	0.210791
	['ILE-96', 'LEU-92', 'LEU-137', 'VAL-68']	0.130424	0.248448	0.118024		['ARG-95', 'GLU-91']	0.0824886	0.121948	0.0394591		['PRO-98', 'ILE-100', 'ARG-275', 'ASN-143', 'ASP-139', 'TYR-86']	0.183689	0.577451	0.393762		['CYS-87', 'LEU-138', 'ARG-95']	0.0485084	0.0926936	0.141202		['SER-88', 'GLY-90', 'LEU-92', 'ASP-94']	0.0368466	0.28181	0.318656		['VAL-68', 'LEU-137', 'LEU-92', 'ASP-94']	0.0352697	0.118055	0.153324		['LEU-137', 'ASN-135', 'PRO-133']	0.0628509	0.273642	0.210791
	['ILE-96', 'LEU-92', 'GLY-90', 'CYS-87']	0.121312	0.363176	0.241864		['ARG-95', 'LEU-138', 'CYS-87', 'VAL-68']	0.0749879	0.248082	0.173095		['PRO-98', 'ILE-96', 'LEU-92', 'LEU-137', 'VAL-68', 'LEU-84']	0.181924	0.331287	0.149363		['CYS-87', 'GLY-89', 'GLU-91', 'ASP-94']	0.0418285	0.275583	0.317411		['SER-88', 'GLY-90', 'LEU-92', 'PHE-93']	0.00991258	0.272841	0.282754		['VAL-68', 'LEU-137', 'LEU-92', 'ILE-96', 'GLY-204']	0.0117553	0.306871	0.318627		['LEU-137', 'LEU-136', 'PHE-93']	0.0478114	0.174152	0.126341
	['ILE-96', 'LEU-92', 'LEU-137', 'VAL-68', 'LEU-84']	0.119397	0.263758	0.144361		['ARG-95', 'LEU-138', 'SER-88']	0.0684102	0.158021	0.0896111		['PRO-98', 'ILE-96', 'LEU-92', 'GLU-91']	0.167114	0.295413	0.1283
	['ILE-96', 'LEU-92', 'GLU-91']	0.104586	0.227885	0.123298		['ARG-95', 'LEU-138', 'CYS-87']	0.0485084	0.141202	0.0926936		['PRO-98', 'ILE-100', 'ARG-275', 'ASN-143', 'ASP-139', 'TYR-86', 'LEU-15', 'GLY-16']	0.158271	0.578927	0.420655
2 ps	['ILE-96', 'LEU-92', 'LEU-136', 'SER-147']	0.366447	0.434688	0.0682409		['ARG-95', 'LEU-92', 'LEU-136', 'SER-147']	0.354374	0.447961	0.0935866		['PRO-98', 'ILE-96', 'LEU-92', 'LEU-136', 'SER-147']	0.418512	0.60636	0.187848		['CYS-87', 'LEU-137', 'LEU-136', 'VAL-197', 'TYR-173']	0.589996	0.653369	0.0633735		['SER-88', 'LEU-138', 'LEU-136', 'VAL-197', 'TYR-173']	0.56155	0.622573	0.0610226		['VAL-68', 'LYS-145', 'LEU-136', 'VAL-197', 'THR-199', 'GLU-205']	0.361634	0.624073	0.262439		['LEU-137', 'LEU-136', 'VAL-197', 'TYR-173']	0.499417	0.52308	0.0236636
	['ILE-96', 'ASP-94', 'GLU-91']	0.153713	0.292648	0.138934		['ARG-95', 'GLU-91', 'LEU-137', 'VAL-68']	0.105063	0.278023	0.17296		['PRO-98', 'ILE-96', 'ASP-94', 'GLU-91']	0.205778	0.46432	0.258542		['CYS-87', 'LEU-137', 'LEU-136', 'VAL-197', 'THR-199', 'GLU-205']	0.422195	0.675107	0.252912		['SER-88', 'GLY-90', 'LEU-92', 'PRO-133']	0.402311	0.509061	0.106751		['VAL-68', 'LYS-145', 'LEU-136', 'PRO-133']	0.314938	0.422243	0.107305		['LEU-137', 'LEU-136', 'VAL-197', 'THR-199', 'GLU-205']	0.331616	0.544818	0.213202
	['ILE-96', 'ARG-95', 'LEU-138', 'SER-88']	0.0842933	0.297256	0.381549		['ARG-95', 'GLU-91', 'LEU-137']	0.101774	0.221021	0.119247		['PRO-98', 'ILE-96', 'LEU-92', 'LEU-137', 'VAL-68', 'LEU-84']	0.0899538	0.43673	0.346776		['CYS-87', 'LEU-137', 'LEU-136', 'VAL-197', 'THR-199', 'LEU-206']	0.393436	0.676183	0.282747		['SER-88', 'GLY-90', 'LEU-92', 'MET-201', 'ILE-196', 'LEU-206']	0.339969	0.694654	0.354684		['VAL-68', 'ILE-146', 'ILE-131', 'TYR-173']	0.314001	0.329743	0.0157411		['LEU-137', 'LEU-136', 'VAL-197', 'THR-199', 'LEU-206']	0.302857	0.545894	0.243037
	['ILE-96', 'ARG-95', 'LEU-138', 'CYS-87']	0.0837091	0.29744	0.381149		['ARG-95', 'LEU-138', 'SER-88', 'TYR-86', 'LEU-84']	0.0939816	0.329992	0.23601		['PRO-98', 'ILE-96', 'LEU-92', 'LEU-137', 'VAL-68']	0.0723564	0.389562	0.317206		['CYS-87', 'LEU-138', 'LEU-92', 'PRO-133']	0.374424	0.481851	0.107427		['SER-88', 'LEU-138', 'ARG-95', 'GLU-97', 'ASP-99', 'GLU-205']	0.227624	0.665674	0.43805		['VAL-68', 'ILE-146', 'ILE-131', 'TYR-173', 'LEU-206']	0.263106	0.334785	0.0716787		['LEU-137', 'LEU-92', 'PRO-133']	0.28553	0.351137	0.0656069
	['ILE-96', 'ARG-95', 'LEU-138', 'CYS-87', 'ALA-36', 'VAL-23']	0.0499486	0.355062	0.40501		['ARG-95', 'LEU-138', 'CYS-87', 'GLU-85']	0.0784614	0.283389	0.204927		['PRO-98', 'ILE-96', 'LEU-92', 'LEU-137']	0.0690674	0.33256	0.263493		['CYS-87', 'LEU-137', 'LEU-136', 'VAL-197', 'ALA-200']	0.22462	0.657149	0.432529		['SER-88', 'LEU-138', 'LEU-136', 'VAL-197', 'ALA-200']	0.196174	0.626352	0.430178		['VAL-68', 'LYS-145', 'LEU-136', 'VAL-197', 'ALA-200']	0.164058	0.606114	0.442056		['LEU-137', 'LEU-136', 'VAL-197', 'ALA-200']	0.134041	0.52686	0.392819
	['ILE-96', 'LEU-92', 'LEU-137', 'VAL-68', 'LEU-84']	0.0378889	0.265058	0.227169		['ARG-95', 'LEU-138', 'SER-88', 'TYR-86', 'LEU-15', 'GLY-16']	0.075911	0.3479	0.271989		['PRO-98', 'ILE-96', 'ARG-95', 'LEU-138', 'CYS-87', 'GLU-85']	0.0556226	0.594714	0.539092		['CYS-87', 'LEU-138', 'ARG-95', 'ILE-96', 'GLY-204']	0.177144	0.544943	0.367798		['SER-88', 'LEU-138', 'ARG-95', 'ILE-96', 'GLY-204']	0.177728	0.545342	0.367614		['VAL-68', 'LEU-137', 'LEU-92', 'ILE-96', 'GLY-204']	0.0731436	0.361392	0.288248		['LEU-137', 'LEU-92', 'ILE-96', 'GLY-204']	0.0764326	0.307679	0.231246
	['ILE-96', 'ARG-95', 'LEU-138', 'CYS-87', 'ALA-36']	0.0316831	0.352916	0.384599		['ARG-95', 'GLU-91']	0.0741498	0.118984	0.0448344		['PRO-98', 'ILE-96', 'ARG-95', 'LEU-138', 'SER-88', 'TYR-86', 'LEU-15', 'GLY-16']	0.0530722	0.659225	0.606153		['CYS-87', 'LEU-137', 'LEU-136', 'PHE-93']	0.112615	0.357662	0.245047		['SER-88', 'GLY-90', 'GLU-91', 'PHE-93']	0.16371	0.338189	0.174479		['VAL-68', 'LEU-137', 'LEU-92', 'ILE-96', 'PRO-98']	0.0723564	0.317206	0.389562		['LEU-137', 'LEU-92', 'ILE-96', 'PRO-98']	0.0690674	0.263493	0.33256
	['ILE-96', 'LEU-92', 'LEU-137', 'VAL-68']	0.0202915	0.21789	0.197598		['ARG-95', 'LEU-138', 'SER-88', 'TYR-86']	0.0671281	0.292213	0.225085		['PRO-98', 'ILE-96', 'ARG-95', 'LEU-138', 'SER-88', 'TYR-86']	0.0442893	0.603539	0.559249		['CYS-87', 'LEU-138', 'ARG-95', 'ASP-94']	0.111086	0.354171	0.243085		['SER-88', 'LEU-138', 'ARG-95', 'ASP-94']	0.11167	0.354571	0.2429		['VAL-68', 'LEU-137', 'LEU-92', 'ASP-94']	0.0563295	0.210426	0.266755		['LEU-137', 'LEU-92', 'ASP-94']	0.0530405	0.156713	0.209753
	['ILE-96', 'LEU-92', 'GLY-90']	0.0188194	0.140429	0.159248		['ARG-95', 'LEU-138', 'SER-88', 'TYR-86', 'LEU-15']	0.066789	0.295171	0.228382		['PRO-98', 'ILE-96', 'ARG-95', 'LEU-138', 'SER-88', 'TYR-86', 'LEU-15']	0.0439502	0.606497	0.562546		['CYS-87', 'LEU-138', 'ARG-95', 'ILE-96']	0.0837091	0.381149	0.29744		['SER-88', 'LEU-138', 'ARG-95', 'ILE-96']	0.0842933	0.381549	0.297256		['VAL-68', 'LYS-145', 'LEU-136', 'PHE-93']	0.0520534	0.306628	0.254574		['LEU-137', 'LEU-92', 'ARG-95', 'GLU-97']	0.0292947	0.344085	0.31479
	['ILE-96', 'LEU-92', 'LEU-137']	0.0170025	0.160888	0.143885		['ARG-95', 'LEU-138', 'CYS-87', 'ALA-36']	0.0432206	0.213262	0.170042		['PRO-98', 'ILE-96', 'LEU-92', 'GLY-90']	0.0332454	0.312101	0.278856		['CYS-87', 'LEU-138', 'ARG-95', 'GLU-97']	0.0430296	0.341446	0.298416		['SER-88', 'LEU-138', 'ARG-95', 'GLU-97']	0.0436138	0.341846	0.298232		['VAL-68', 'LEU-137', 'LEU-92', 'ARG-95', 'GLU-97']	0.0260057	0.397798	0.371792		['LEU-137', 'LEU-136', 'PHE-93']	0.0220359	0.227373	0.205337
	['ILE-96', 'ARG-95', 'LEU-138', 'SER-88', 'TYR-86', 'LEU-15']	0.00811462	0.434824	0.442939		['ARG-95', 'LEU-138', 'CYS-87', 'ALA-36', 'VAL-23']	0.0249551	0.215408	0.190453		['PRO-98', 'ILE-96', 'ARG-95', 'LEU-138', 'SER-88']	0.0322285	0.468928	0.501156		['CYS-87', 'LEU-138', 'ARG-95', 'ILE-96', 'PRO-98']	0.0316443	0.500756	0.469112		['SER-88', 'LEU-138', 'ARG-95', 'ILE-96', 'PRO-98']	0.0322285	0.501156	0.468928		['VAL-68', 'LEU-137', 'LEU-92', 'ILE-96']	0.0202915	0.197598	0.21789		['LEU-137', 'LEU-92', 'ILE-96']	0.0170025	0.143885	0.160888
	['ILE-96', 'ARG-95', 'LEU-138', 'SER-88', 'TYR-86']	0.00777555	0.431867	0.439642		['ARG-95', 'GLU-91', 'GLY-90']	0.0157674	0.174819	0.159052		['PRO-98', 'ILE-96', 'ARG-95', 'LEU-138', 'CYS-87']	0.0316443	0.469112	0.500756		['CYS-87', 'LEU-138', 'ARG-95']	0.00880544	0.166592	0.157786		['SER-88', 'LEU-138', 'ARG-95']	0.00938966	0.166992	0.157602		['VAL-68', 'LEU-137', 'LEU-92', 'ARG-95']	0.00821843	0.222944	0.231162		['LEU-137', 'LEU-92', 'ARG-95']	0.00492943	0.169231	0.17416
	['ILE-96', 'ARG-95', 'LEU-138', 'CYS-87', 'GLU-85']	0.00355775	0.423042	0.419485		['ARG-95', 'LEU-138', 'SER-88']	0.00938966	0.157602	0.166992		['PRO-98', 'ILE-96', 'ARG-95', 'LEU-138', 'CYS-87', 'ALA-36']	0.0203818	0.524588	0.504206
	['ILE-96', 'ARG-95', 'LEU-138', 'SER-88', 'TYR-86', 'LEU-15', 'GLY-16']	0.00100732	0.487553	0.486546		['ARG-95', 'LEU-138', 'CYS-87']	0.00880544	0.157786	0.166592		['PRO-98', 'ILE-96', 'ARG-95', 'LEU-138', 'CYS-87', 'ALA-36', 'VAL-23']	0.00211625	0.526734	0.524618

## Sheet: 5_optimal_paths_tem
ALLOSTERIC SITE											ORTHOSTERIC SITE
	ILE 263					LEU 221					GLU 240					SER 70
	Path residues	Δ	∑nTE_forward	∑nTE_reverse		Path residues	Δ	∑nTE_forward	∑nTE_reverse		Path residues	Δ	∑nTE_forward	∑nTE_reverse		Path residues	Δ	∑nTE_forward	∑nTE_reverse
100 ps	['ILE-263', 'TYR-264', 'SER-70', 'LYS-73']	0.0776876	0.228319	0.150632		['LEU-221', 'ILE-263', 'TYR-264', 'MET-69']	0.0464361	0.170772	0.124335		['GLU-240', 'PRO-67', 'TYR-264', 'TYR-46', 'LEU-286']	0.122385	0.252041	0.129656		['SER-70', 'TYR-264', 'VAL-262', 'VAL-261']	0.131833	0.261614	0.129781
	['ILE-263', 'TYR-264', 'SER-70', 'LYS-73', 'GLU-166']	0.0735602	0.234336	0.160776		['LEU-221', 'ILE-263', 'GLY-245', 'ALA-237']	0.0450151	0.111412	0.156427		['GLU-240', 'THR-266', 'VAL-44', 'ILE-263']	0.100941	0.225748	0.124807		['SER-70', 'TYR-264', 'TYR-46', 'LEU-286']	0.0794314	0.170784	0.0913524
	['ILE-263', 'TYR-264', 'SER-70', 'LYS-73', 'ASN-132']	0.0681059	0.237734	0.169628		['LEU-221', 'ILE-246', 'GLY-236']	0.0377239	0.0823713	0.0446474		['GLU-240', 'ARG-244', 'ALA-217', 'LEU-221', 'LEU-250']	0.0792558	0.166927	0.0876712		['SER-70', 'ARG-244', 'ASN-276', 'ALA-280']	0.0567025	0.0771097	0.0204072
	['ILE-263', 'ILE-246', 'GLY-236']	0.0534155	0.094295	0.0408795		['LEU-221', 'ILE-246', 'LYS-234', 'LYS-73']	0.0370741	0.105886	0.0688124		['GLU-240', 'ARG-244', 'ILE-246', 'VAL-261']	0.0567666	0.0902756	0.033509		['SER-70', 'ARG-244', 'ASN-276']	0.0411588	0.0562743	0.0151155
	['ILE-263', 'GLY-245', 'ALA-237']	0.0499605	0.048215	0.0981754		['LEU-221', 'ILE-246', 'LYS-234']	0.0336494	0.0829616	0.0493122		['GLU-240', 'MET-272', 'ASN-276', 'ALA-280']	0.056413	0.0891591	0.0327461		['SER-70', 'ARG-244']	0.0379238	0.0530393	0.0151155
	['ILE-263', 'ILE-246', 'LYS-234']	0.0493411	0.0948853	0.0455443		['LEU-221', 'ILE-246', 'LYS-234', 'LYS-73', 'GLU-166']	0.0329466	0.111903	0.0789567		['GLU-240', 'ARG-244', 'ILE-279', 'GLY-283']	0.0473789	0.0634542	0.0160754		['SER-70', 'ARG-244', 'LEU-220']	0.0350046	0.0556714	0.0206668
	['ILE-263', 'TYR-264', 'MET-69']	0.0414908	0.107574	0.0660837		['LEU-221', 'ILE-263', 'TYR-264', 'PRO-67', 'ASN-170']	0.0244042	0.238498	0.214094		['GLU-240', 'ARG-244', 'ALA-217', 'LEU-221']	0.0452628	0.112524	0.0672616		['SER-70', 'LYS-234', 'ALA-248', 'LEU-250']	0.0278476	0.110225	0.0823773
	['ILE-263', 'TYR-264', 'PRO-67', 'GLU-240']	0.0362704	0.177394	0.213665		['LEU-221', 'ILE-263', 'TYR-264', 'PRO-67', 'ASN-170', 'PRO-167']	0.0234706	0.264046	0.240575		['GLU-240', 'ARG-244', 'ALA-217', 'LEU-221', 'LEU-225']	0.0420918	0.133025	0.0909332		['SER-70', 'GLY-245', 'ILE-279', 'ALA-284']	0.019719	0.0702915	0.0505725
	['ILE-263', 'ILE-247', 'SER-235']	0.0278107	0.0861766	0.0583659		['LEU-221', 'ILE-246', 'LYS-234', 'SER-130', 'ASN-132']	0.020091	0.149515	0.129424		['GLU-240', 'MET-272', 'ASN-276']	0.0408692	0.0683237	0.0274545		['SER-70', 'TYR-264', 'ILE-263', 'LEU-221', 'ALA-224']	0.0182984	0.204036	0.222335
	['ILE-263', 'TYR-264', 'PRO-67', 'GLY-238']	0.0276943	0.182352	0.210046		['LEU-221', 'ILE-246', 'LYS-234', 'SER-130']	0.0154935	0.108228	0.0927348		['GLU-240', 'ARG-244', 'ILE-279']	0.0393334	0.0525275	0.0131941		['SER-70', 'GLY-245', 'ILE-279']	0.0177008	0.0656433	0.0479426
	['ILE-263', 'TYR-264', 'PRO-67', 'ASN-170']	0.0194588	0.175301	0.155842		['LEU-221', 'ILE-246', 'ARG-244', 'GLY-238']	0.0142211	0.0861539	0.0719328		['GLU-240', 'ARG-244', 'LEU-220', 'ALA-284']	0.0389841	0.0615005	0.0225164		['SER-70', 'TYR-264', 'ILE-263', 'LEU-221', 'LEU-225']	0.0147991	0.21116	0.225959
	['ILE-263', 'TYR-264', 'PRO-67', 'ASN-170', 'PRO-167']	0.0185252	0.200849	0.182324		['LEU-221', 'ILE-263', 'TYR-264', 'SER-70']	0.0116281	0.202287	0.190659		['GLU-240', 'ARG-244', 'ALA-217', 'LEU-221', 'ALA-224']	0.0385925	0.125902	0.0873093		['SER-70', 'TYR-264', 'ILE-263', 'LEU-221']	0.0116281	0.190659	0.202287
	['ILE-263', 'TYR-264', 'SER-70']	0.0066827	0.13909	0.132407		['LEU-221', 'ALA-217', 'SER-235']	0.00419021	0.0770793	0.0728891		['GLU-240', 'ARG-244']	0.0373787	0.0487104	0.0113317		['SER-70', 'TYR-264', 'ILE-263', 'GLY-283']	0.0091934	0.14987	0.140676
	['ILE-263', 'TYR-264', 'SER-70', 'SER-130']	0.00665774	0.174304	0.167646		['LEU-221', 'ILE-246', 'ARG-244', 'GLU-240']	0.00251907	0.0792755	0.0817946		['GLU-240', 'ARG-244', 'LEU-220']	0.0344595	0.0513425	0.016883		['SER-70', 'TYR-264', 'ILE-263']	0.0066827	0.132407	0.13909
											['GLU-240', 'ARG-244', 'ALA-217']	0.0229044	0.0579936	0.0350892		['SER-70', 'LYS-234', 'ALA-217']	0.0028719	0.0872188	0.0843469
1 ns	['ILE-263', 'ILE-246', 'GLY-236']	0.0629358	0.0833371	0.0204014		['LEU-221', 'ILE-263', 'GLY-245', 'ALA-237']	0.0689833	0.0927621	0.161745
	['ILE-263', 'TYR-264', 'PRO-67', 'GLU-240']	0.0595296	0.167427	0.226957		['LEU-221', 'ILE-263', 'TYR-264', 'SER-70']	0.0567095	0.176871	0.233581		['GLU-240', 'THR-266', 'VAL-44', 'ILE-263']	0.129198	0.237467	0.10827		['SER-70', 'TYR-264', 'VAL-262', 'VAL-261']	0.159276	0.282123	0.122846
	['ILE-263', 'GLY-245', 'ALA-237']	0.0568251	0.0330584	0.0898834		['LEU-221', 'ILE-246', 'GLY-236']	0.0245341	0.0701985	0.0456643		['GLU-240', 'PRO-67', 'TYR-264', 'TYR-46', 'LEU-286']	0.127835	0.257088	0.129253		['SER-70', 'TYR-264', 'TYR-46', 'LEU-286']	0.112856	0.19185	0.0789938
	['ILE-263', 'TYR-264', 'SER-70', 'SER-130']	0.054658	0.133494	0.188152		['LEU-221', 'ILE-246', 'LYS-234']	0.0239134	0.0760384	0.052125		['GLU-240', 'ARG-244', 'ALA-217', 'LEU-221', 'LEU-250']	0.0847131	0.151968	0.0672552		['SER-70', 'TYR-264', 'ILE-263', 'LEU-221', 'LEU-225']	0.0626965	0.250435	0.187739
	['ILE-263', 'TYR-264', 'SER-70', 'LYS-73']	0.0491859	0.211737	0.162551		['LEU-221', 'ILE-246', 'LYS-234', 'LYS-73']	0.0221509	0.0953308	0.0731799		['GLU-240', 'ARG-244', 'ALA-217', 'LEU-221', 'LEU-225']	0.0692155	0.119783	0.0505672		['SER-70', 'ARG-244', 'ASN-276', 'ALA-280']	0.0623459	0.0685106	0.00616466
	['ILE-263', 'TYR-264', 'PRO-67', 'GLY-238']	0.0480679	0.177843	0.225911		['LEU-221', 'ILE-263', 'TYR-264', 'PRO-67', 'ASN-170']	0.0208023	0.2277	0.248502		['GLU-240', 'ARG-244', 'ALA-217', 'LEU-221']	0.0632286	0.102928	0.0396993		['SER-70', 'TYR-264', 'ILE-263', 'LEU-221']	0.0567095	0.233581	0.176871
	['ILE-263', 'TYR-264', 'SER-70']	0.0445513	0.117167	0.161719		['LEU-221', 'ILE-263', 'TYR-264', 'PRO-67', 'ASN-170', 'PRO-167']	0.0206378	0.241278	0.261915		['GLU-240', 'ARG-244', 'ALA-217', 'LEU-221', 'ALA-224']	0.0594895	0.102928	0.0434384		['SER-70', 'TYR-264', 'ILE-263', 'GLY-283']	0.0558678	0.173035	0.117167
	['ILE-263', 'ILE-247', 'SER-235']	0.0440646	0.10783	0.0637657		['LEU-221', 'ILE-246', 'ARG-244', 'GLY-238']	0.0158283	0.0682133	0.052385		['GLU-240', 'ARG-244', 'ILE-246', 'VAL-261']	0.0395323	0.0752815	0.0357492		['SER-70', 'TYR-264', 'ILE-263', 'LEU-221', 'ALA-224']	0.0529704	0.233581	0.18061
	['ILE-263', 'TYR-264', 'SER-70', 'LYS-73', 'GLU-166']	0.0382677	0.212528	0.17426		['LEU-221', 'ILE-246', 'LYS-234', 'SER-130', 'ASN-132']	0.0156154	0.125036	0.109421		['GLU-240', 'ARG-244', 'ASN-276', 'ALA-280']	0.0395154	0.0575123	0.0179969		['SER-70', 'ARG-244', 'ASN-276']	0.0504372	0.0553169	0.00487969
	['ILE-263', 'TYR-264', 'SER-70', 'LYS-73', 'ASN-132']	0.0350493	0.217232	0.182183		['LEU-221', 'ILE-246', 'LYS-234', 'LYS-73', 'GLU-166']	0.0112327	0.0961212	0.0848885		['GLU-240', 'ARG-244', 'ILE-279']	0.0311653	0.0478772	0.0167119		['SER-70', 'ARG-244']	0.0452895	0.0501692	0.00487969
	['ILE-263', 'ILE-247', 'LYS-234']	0.0307852	0.110763	0.0799783		['LEU-221', 'ALA-217', 'SER-235']	0.00409463	0.0573285	0.0614231		['GLU-240', 'ARG-244', 'ASN-276']	0.0276066	0.0443186	0.0167119		['SER-70', 'TYR-264', 'ILE-263']	0.0445513	0.161719	0.117167
	['ILE-263', 'TYR-264', 'MET-69']	0.0161111	0.0993583	0.0832473		['LEU-221', 'ILE-263', 'TYR-264', 'MET-69']	0.00395281	0.159062	0.155109		['GLU-240', 'ARG-244', 'ALA-217']	0.0252893	0.0473831	0.0220938		['SER-70', 'ARG-244', 'LEU-220', 'ALA-284']	0.0432556	0.0642524	0.0209968
	['ILE-263', 'TYR-264', 'PRO-67', 'ASN-170']	0.00864401	0.167996	0.17664		['LEU-221', 'ILE-246', 'ARG-244', 'GLU-240']	0.00329743	0.0722574	0.0755548		['GLU-240', 'ARG-244', 'LEU-220', 'GLY-283']	0.0235599	0.0542926	0.0307327		['SER-70', 'ARG-244', 'LEU-220']	0.0360675	0.0521997	0.0161321
	['ILE-263', 'TYR-264', 'PRO-67', 'ASN-170', 'PRO-167']	0.00847952	0.181574	0.190053		['LEU-221', 'ILE-246', 'LYS-234', 'SER-130']	0.00281113	0.0940511	0.0968622		['GLU-240', 'ARG-244']	0.0224589	0.0391708	0.0167119		['SER-70', 'GLY-245', 'ILE-279']	0.0194093	0.0616751	0.0422658
											['GLU-240', 'ARG-244', 'LEU-220', 'ALA-284']	0.020425	0.053254	0.032829		['SER-70', 'LYS-234', 'ALA-248', 'LEU-250']	0.0163793	0.11596	0.0995802
5 ns	['ILE-263', 'TYR-264', 'THR-181', 'PHE-72', 'GLU-166']	0.166284	0.212944	0.0466599		['LEU-221', 'ILE-263', 'TYR-264', 'MET-69']	0.0940995	0.178999	0.0848995		['GLU-240', 'ARG-244', 'LEU-220']	0.013237	0.0412013	0.0279644		['SER-70', 'LYS-234', 'ALA-217']	0.0155506	0.0803209	0.0647703
	['ILE-263', 'TYR-264', 'SER-70', 'LYS-73']	0.0961395	0.206382	0.110242		['LEU-221', 'ILE-263', 'TYR-264', 'SER-70']	0.0892006	0.188621	0.0994204
	['ILE-263', 'TYR-264', 'PRO-67', 'GLU-240']	0.0922479	0.189299	0.0970509		['LEU-221', 'ILE-263', 'TYR-264', 'PRO-67', 'ASN-170']	0.0773814	0.22278	0.145398		['GLU-240', 'THR-266', 'VAL-44', 'TYR-46', 'LEU-286']	0.193258	0.230214	0.0369559		['SER-70', 'TYR-264', 'VAL-262', 'VAL-261']	0.103559	0.198616	0.0950568
	['ILE-263', 'TYR-264', 'SER-70', 'SER-130']	0.085688	0.136349	0.0506614		['LEU-221', 'ILE-263', 'TYR-264', 'PRO-67', 'ASN-170', 'PRO-167']	0.0760468	0.22278	0.146733		['GLU-240', 'THR-266', 'VAL-44', 'ILE-263']	0.106016	0.208624	0.102608		['SER-70', 'ARG-244', 'LEU-220', 'ALA-284', 'ALA-224']	0.0955014	0.103361	0.00785924
	['ILE-263', 'TYR-264', 'MET-69']	0.0748266	0.110967	0.0361405		['LEU-221', 'ILE-279', 'ARG-244', 'GLU-240']	0.0469545	0.0686056	0.021651		['GLU-240', 'ARG-244', 'ALA-217', 'LEU-221', 'LEU-250']	0.0602108	0.0887208	0.02851		['SER-70', 'ARG-244', 'LEU-220', 'ALA-284']	0.0943052	0.102164	0.00785924
	['ILE-263', 'TYR-264', 'SER-70']	0.0699278	0.120589	0.0506614		['LEU-221', 'ILE-246', 'LYS-234', 'SER-130']	0.0370231	0.106293	0.0692699		['GLU-240', 'ARG-244', 'LEU-220', 'ALA-284', 'ALA-224']	0.0452986	0.0722274	0.0269288		['SER-70', 'ARG-244', 'LEU-220', 'ALA-280']	0.0920772	0.102863	0.0107858
	['ILE-263', 'TYR-264', 'SER-70', 'LYS-73', 'ASN-132']	0.0663001	0.209066	0.142765		['LEU-221', 'ILE-246', 'LYS-234', 'SER-130', 'ASN-132']	0.0370231	0.106293	0.0692699		['GLU-240', 'ARG-244', 'LEU-220', 'ALA-284']	0.0441024	0.0710312	0.0269288		['SER-70', 'TYR-264', 'ILE-263', 'LEU-221']	0.0892006	0.0994204	0.188621
	['ILE-263', 'ILE-246', 'GLY-236']	0.06248	0.0706331	0.00815314		['LEU-221', 'ILE-279', 'ARG-244', 'GLY-238']	0.0324774	0.0533376	0.0208602		['GLU-240', 'ARG-244', 'LEU-220', 'ALA-280']	0.0418744	0.0717298	0.0298554		['SER-70', 'TYR-264', 'ILE-263', 'LEU-221', 'LEU-225']	0.0892006	0.0994204	0.188621
	['ILE-263', 'ILE-246', 'LYS-234']	0.0589994	0.079934	0.0209346		['LEU-221', 'ILE-246', 'GLY-236']	0.0312292	0.0575265	0.0262974		['GLU-240', 'ARG-244', 'ILE-279']	0.0363426	0.00168998	0.0380326		['SER-70', 'TYR-264', 'TYR-46', 'LEU-286']	0.0834742	0.129888	0.0464137
	['ILE-263', 'TYR-264', 'PRO-67', 'ASN-170']	0.0581086	0.154748	0.0966395		['LEU-221', 'ILE-246', 'LYS-234']	0.0277486	0.0668274	0.0390788		['GLU-240', 'ARG-244', 'ILE-246', 'VAL-261']	0.0316733	0.0586021	0.0269288		['SER-70', 'TYR-264', 'ILE-263']	0.0699278	0.0506614	0.120589
	['ILE-263', 'ILE-247', 'SER-235']	0.057975	0.0643798	0.00640487		['LEU-221', 'ILE-246', 'LYS-234', 'LYS-73']	0.0245278	0.0669853	0.0424574		['GLU-240', 'ARG-244', 'ALA-217', 'LEU-221']	0.0279851	0.0549139	0.0269288		['SER-70', 'ARG-244', 'LEU-220', 'GLY-283']	0.066697	0.0745562	0.00785924
	['ILE-263', 'TYR-264', 'PRO-67', 'ASN-170', 'PRO-167']	0.0567739	0.154748	0.0979741		['LEU-221', 'ILE-263', 'GLY-245', 'ALA-237']	0.0244827	0.111146	0.0866629		['GLU-240', 'ARG-244', 'ALA-217', 'LEU-221', 'LEU-225']	0.0279851	0.0549139	0.0269288		['SER-70', 'ARG-244', 'LEU-220']	0.0577938	0.065653	0.00785924
	['ILE-263', 'TYR-264', 'PRO-67', 'GLY-238']	0.00553638	0.156575	0.151039		['LEU-221', 'ILE-246', 'LYS-234', 'LYS-73', 'GLU-166']	0.0213102	0.0697817	0.0484714		['GLU-240', 'ARG-244']	0.0252388	0.00168998	0.0269288		['SER-70', 'ARG-244', 'ALA-217']	0.0398535	0.0477127	0.00785924
	['ILE-263', 'GLY-245', 'ALA-237']	0.00520982	0.0431138	0.0379039		['LEU-221', 'ILE-246', 'SER-235']	0.00274158	0.033074	0.0303324		['GLU-240', 'ARG-244', 'LEU-220', 'GLY-283']	0.0164942	0.0434229	0.0269288		['SER-70', 'ARG-244', 'ASN-276']	0.032559	0.0404183	0.00785924
											['GLU-240', 'ARG-244', 'ALA-217']	0.0103493	0.0165794	0.0269288		['SER-70', 'ARG-244']	0.024964	0.0328232	0.00785924
2 ps	['ILE-263', 'TYR-264', 'SER-70', 'LYS-73']	0.0687679	0.21946	0.150692		['LEU-221', 'ILE-263', 'TYR-264', 'MET-69']	0.0496195	0.172057	0.122437		['GLU-240', 'ARG-244', 'LEU-220']	0.00759097	0.0345198	0.0269288		['SER-70', 'LYS-234', 'ALA-248', 'LEU-250']	0.0139359	0.0492629	0.035327
	['ILE-263', 'GLY-245', 'ALA-237']	0.051141	0.0440361	0.0951771		['LEU-221', 'ILE-246', 'LYS-234', 'SER-130', 'ASN-132']	0.0340328	0.184945	0.150913		['GLU-240', 'MET-272', 'ASN-276']	0.00391862	0.0229909	0.0269096		['SER-70', 'ARG-244', 'ILE-279']	0.0138602	0.0328232	0.018963
	['ILE-263', 'ILE-246', 'GLY-236']	0.0454933	0.097795	0.0523017		['LEU-221', 'ILE-246', 'GLY-236']	0.0336906	0.0830587	0.0493681
	['ILE-263', 'ILE-246', 'LYS-234']	0.0421793	0.0972613	0.055082		['LEU-221', 'ILE-246', 'LYS-234', 'LYS-73']	0.0320792	0.102009	0.0699294		['GLU-240', 'THR-266', 'VAL-44', 'TYR-46', 'LEU-286']	0.140524	0.239654	0.0991298		['SER-70', 'TYR-264', 'VAL-262', 'VAL-261']	0.125172	0.252606	0.127434
	['ILE-263', 'TYR-264', 'PRO-67', 'GLU-240']	0.0375586	0.168934	0.206493		['LEU-221', 'ILE-246', 'GLY-236', 'ALA-237']	0.0310212	0.107296	0.0762748		['GLU-240', 'THR-266', 'VAL-44', 'ILE-263']	0.0965585	0.215359	0.118801		['SER-70', 'TYR-264', 'TYR-46', 'LEU-286']	0.0615577	0.157716	0.096158
	['ILE-263', 'TYR-264', 'MET-69']	0.0354257	0.109604	0.074178		['LEU-221', 'ILE-246', 'LYS-234']	0.0303767	0.082525	0.0521484		['GLU-240', 'ARG-244', 'ALA-217', 'LEU-221', 'LEU-250']	0.0778227	0.161834	0.0840108		['SER-70', 'ARG-244', 'ASN-276', 'ALA-280']	0.0523571	0.0862389	0.0338818
	['ILE-263', 'ILE-246', 'SER-235']	0.0344463	0.0905299	0.0560836		['LEU-221', 'ILE-246', 'LYS-234', 'LYS-73', 'GLU-166']	0.0295632	0.105867	0.0763039		['GLU-240', 'MET-272', 'ASN-276', 'ALA-280']	0.074806	0.12427	0.0494643		['SER-70', 'TYR-264', 'ILE-263', 'LEU-221', 'ALA-224']	0.0330018	0.195541	0.228542
	['ILE-263', 'TYR-264', 'SER-70', 'SER-130', 'ASN-132']	0.0283121	0.251003	0.222691		['LEU-221', 'ILE-246', 'SER-235']	0.0226436	0.0757936	0.05315		['GLU-240', 'ARG-244', 'ILE-246', 'VAL-261']	0.0589833	0.0919896	0.0330063		['SER-70', 'TYR-264', 'ILE-263', 'LEU-221', 'LEU-225']	0.0315361	0.204399	0.235935
	['ILE-263', 'TYR-264', 'PRO-67', 'ASN-170', 'GLU-166']	0.0265324	0.230241	0.203709		['LEU-221', 'ILE-263', 'TYR-264', 'PRO-67', 'ASN-170']	0.0205411	0.236134	0.215593		['GLU-240', 'MET-272', 'ASN-276']	0.0529028	0.086654	0.0337512		['SER-70', 'ARG-244']	0.0304685	0.0466054	0.0161369
	['ILE-263', 'TYR-264', 'PRO-67', 'GLY-238']	0.0246786	0.179381	0.20406		['LEU-221', 'ILE-263', 'TYR-264', 'SER-70']	0.0190579	0.203926	0.184869		['GLU-240', 'ARG-244', 'ILE-279', 'GLY-283']	0.0482905	0.0730356	0.0247451		['SER-70', 'ARG-244', 'ASN-276']	0.030454	0.0486227	0.0181687
	['ILE-263', 'TYR-264', 'PRO-67', 'ASN-170']	0.00634736	0.173681	0.167334		['LEU-221', 'ILE-263', 'TYR-264', 'PRO-67', 'ASN-170', 'PRO-167']	0.0119822	0.278604	0.266622		['GLU-240', 'ARG-244', 'ALA-217', 'LEU-221']	0.0435561	0.104577	0.061021		['SER-70', 'ARG-244', 'LEU-220']	0.0266222	0.0502131	0.023591
	['ILE-263', 'TYR-264', 'SER-70']	0.00486412	0.141473	0.136609		['LEU-221', 'ILE-246', 'ARG-244', 'GLU-240']	0.00908433	0.0793989	0.0884832		['GLU-240', 'ARG-244', 'ILE-279']	0.041198	0.0535148	0.0123168		['SER-70', 'LYS-234', 'ALA-248', 'LEU-250']	0.0203242	0.106114	0.0857893
	['ILE-263', 'TYR-264', 'SER-70', 'SER-130']	0.00305363	0.166393	0.163339		['LEU-221', 'ILE-246', 'LYS-234', 'SER-130']	0.00877434	0.100335	0.091561		['GLU-240', 'ARG-244']	0.0401905	0.0505619	0.0103714		['SER-70', 'TYR-264', 'ILE-263', 'LEU-221']	0.0190579	0.184869	0.203926
	['ILE-263', 'TYR-264', 'PRO-67', 'ASN-170', 'PRO-167']	0.00221152	0.216151	0.218363		['LEU-221', 'ILE-246', 'ARG-244', 'GLY-238']	0.00789722	0.0862753	0.0783781		['GLU-240', 'ARG-244', 'LEU-220', 'ALA-284']	0.0399073	0.0618779	0.0219707		['SER-70', 'GLY-245', 'ILE-279']	0.0129005	0.0576722	0.0447717
											['GLU-240', 'ARG-244', 'LEU-220']	0.0363442	0.0541696	0.0178254		['SER-70', 'GLY-245', 'ILE-279', 'ALA-284']	0.010182	0.0648981	0.0547161
											['GLU-240', 'ARG-244', 'ALA-217', 'LEU-221', 'LEU-225']	0.0310779	0.124108	0.0930301		['SER-70', 'TYR-264', 'ILE-263', 'GLY-283']	0.00745821	0.152094	0.144635
											['GLU-240', 'ARG-244', 'ALA-217', 'LEU-221', 'ALA-224']	0.0296122	0.115249	0.0856369		['SER-70', 'TYR-264', 'ILE-263']	0.00486412	0.136609	0.141473
											['GLU-240', 'ARG-244', 'ALA-217']	0.0286367	0.0613369	0.0327001		['SER-70', 'LYS-234', 'ALA-217']	0.00393123	0.0758328	0.079764

## Sheet: 6_perturb_chk1
allosteric perturbations edge correlation table								orthosteric perturbations edge correlation table
								Per perturbation, per bin:
								Val68 sym: n=24 edges
Per perturbation, per bin:								Val68 fwd-asym: n=24 edges
Arg95 sym: n=23 edges								Cys87 sym: n=21 edges
Arg95 fwd-asym: n=23 edges								Cys87 fwd-asym: n=21 edges
Ile96 sym: n=24 edges								Ser88 sym: n=23 edges
Ile96 fwd-asym: n=24 edges								Ser88 fwd-asym: n=23 edges
Pro98 sym: n=25 edges								Leu137 sym: n=24 edges
Pro98 fwd-asym: n=25 edges								Leu137 fwd-asym: n=24 edges
Gly204 sym: n=21 edges								Ser147 sym: n=21 edges
Gly204 fwd-asym: n=21 edges								Ser147 fwd-asym: n=21 edges
perturbation_name	te_bin	pair_label	te_fwd	te_rev	diff	r_apo	r_per	delta_corr			perturbation_name	te_bin	pair_label	te_fwd	te_rev	diff	r_apo	r_per	delta_corr
Arg95	fwd-asym	Ile96–Val197	0.61561	0.008698	0.606912	0.349545	0.220267	0.129277			Val68	fwd-asym	Ile131–Ser193	0.99711	0.126708	0.870402	0.246253	0.331156	-0.084903
Arg95	fwd-asym	Lys145–Ser147	0.169566	0.00788	0.161686	0.615177	0.49628	0.118897			Val68	fwd-asym	Val118–Ile131	0.582999	0.009095	0.573904	0.246035	0.306988	-0.060953
Arg95	fwd-asym	Arg95–Asp94	0.221207	0.068819	0.152389	0.864878	0.797199	0.067679			Val68	fwd-asym	Ile146–Ile131	0.499459	0.013191	0.486267	0.298533	0.35576	-0.057228
Arg95	fwd-asym	Leu137–Ser147	0.135672	0.005468	0.130204	0.568343	0.467531	0.100812			Val68	fwd-asym	Leu136–Val197	0.476155	0.006757	0.469399	0.328904	0.237738	0.091166
Arg95	fwd-asym	Leu138–Leu136	0.136431	0.010391	0.12604	0.639125	0.524555	0.11457			Val68	fwd-asym	Leu114–Val197	0.400415	0.004274	0.396141	0.383069	0.31245	0.070619
Arg95	fwd-asym	Phe93–Leu136	0.126664	0.008419	0.118245	0.553861	0.402887	0.150974			Val68	fwd-asym	Ile131–Val197	0.459407	0.126708	0.332699	0.271945	0.217311	0.054635
Arg95	fwd-asym	Ile96–Asp94	0.1825	0.064276	0.118224	0.648711	0.587639	0.061072			Val68	fwd-asym	Leu92–Val197	0.227169	0.000811	0.226359	0.373106	0.304268	0.068838
Arg95	fwd-asym	Asn143–Lys145	0.137809	0.019874	0.117935	0.667444	0.555873	0.111571			Val68	fwd-asym	Arg275–Glu97	0.197278	0.001135	0.196144	0.297743	0.320128	-0.022385
Arg95	fwd-asym	Arg95–Met102	0.183002	0.069369	0.113633	0.28443	0.246303	0.038127			Val68	fwd-asym	Leu137–Ile146	0.166599	0.010289	0.15631	0.666003	0.65753	0.008473
Arg95	fwd-asym	Ile96–Phe93	0.137288	0.025826	0.111462	0.636861	0.588555	0.048307			Val68	fwd-asym	Leu92–Pro133	0.159794	0.004239	0.155555	0.616381	0.66629	-0.049909
Arg95	fwd-asym	Ile96–Leu92	0.119754	0.00854	0.111214	0.598126	0.546666	0.05146			Val68	fwd-asym	Arg95–Asp94	0.221207	0.068819	0.152389	0.864922	0.840668	0.024255
Arg95	fwd-asym	Glu91–Leu136	0.119141	0.008146	0.110995	0.607481	0.508415	0.099066			Val68	fwd-asym	Val68–Ser147	0.148043	0.002427	0.145617	0.54142	0.497536	0.043884
Arg95	fwd-asym	Asp94–Leu92	0.126037	0.015452	0.110584	0.745137	0.589086	0.156051			Val68	fwd-asym	Ile146–Val118	0.166467	0.02907	0.137398	0.391461	0.380355	0.011106
Arg95	fwd-asym	Leu92–Leu136	0.120164	0.010005	0.110159	0.649005	0.531319	0.117686			Val68	fwd-asym	Ile96–Gly204	0.181457	0.046971	0.134486	0.471799	0.476311	-0.004512
Arg95	fwd-asym	Gly89–Glu91	0.145404	0.0379	0.107505	0.705395	0.509425	0.19597			Val68	fwd-asym	Glu91–Pro133	0.133811	0.004428	0.129383	0.510363	0.580121	-0.069758
Arg95	fwd-asym	Asn143–Leu137	0.129276	0.021798	0.107478	0.678381	0.521449	0.156931			Val68	fwd-asym	Ile146–Ser147	0.160059	0.032866	0.127193	0.802059	0.748462	0.053597
Arg95	fwd-asym	Arg95–Glu91	0.149609	0.043377	0.106233	0.56268	0.446578	0.116102			Val68	fwd-asym	Leu137–Leu136	0.137984	0.011669	0.126315	0.777722	0.795472	-0.01775
Arg95	fwd-asym	Arg95–Leu92	0.140198	0.037058	0.10314	0.700274	0.610386	0.089888			Val68	fwd-asym	Lys145–Ile146	0.138971	0.013436	0.125535	0.787782	0.756	0.031781
Arg95	fwd-asym	Arg95–Phe93	0.145123	0.045417	0.099706	0.713842	0.643829	0.070014			Val68	fwd-asym	Ile96–Asp94	0.1825	0.064276	0.118224	0.650753	0.542473	0.108281
Arg95	fwd-asym	Ser88–Tyr86	0.147515	0.047968	0.099547	0.619242	0.48046	0.138782			Val68	fwd-asym	Asn143–Leu138	0.131004	0.019064	0.11194	0.792602	0.783597	0.009005
Arg95	fwd-asym	Gly89–Gly90	0.144203	0.045299	0.098904	0.795999	0.626666	0.169333			Val68	fwd-asym	Lys145–Leu136	0.118721	0.009528	0.109192	0.64775	0.617607	0.030143
Arg95	fwd-asym	Ser88–Gly90	0.131395	0.033919	0.097476	0.71566	0.516142	0.199518			Val68	fwd-asym	Gly89–Glu91	0.145404	0.0379	0.107505	0.706631	0.764381	-0.05775
Arg95	fwd-asym	Leu144–Lys145	0.119078	0.023849	0.095229	0.8125	0.724503	0.087997			Val68	fwd-asym	Val68–Ile146	0.107504	0.006009	0.101495	0.574807	0.584521	-0.009714
Arg95	sym	Ala36–Leu15	0	9.3e-05	-9.3e-05	0.434792	0.389006	0.045786			Val68	fwd-asym	Arg95–Phe93	0.145123	0.045417	0.099706	0.713773	0.708101	0.005672
Arg95	sym	Tyr86–Leu15	0.001767	0.001551	0.000216	0.387292	0.369009	0.018283			Val68	sym	Ser193–Val197	0	0	0	0.478628	0.506383	-0.027756
Arg95	sym	Val23–Gly16	0.007428	0.008875	-0.001446	0.683567	0.679183	0.004384			Val68	sym	Ile131–Tyr173	0	0	0	0.118473	0.083055	0.035418
Arg95	sym	Leu15–Val23	0.009407	0.007041	0.002366	0.704685	0.71271	-0.008026			Val68	sym	Ser193–Tyr173	0	0	0	0.272375	0.305844	-0.033469
Arg95	sym	Leu138–Leu137	0.036142	0.033328	0.002814	0.810222	0.726566	0.083656			Val68	sym	Val197–Tyr173	0	0	0	0.279906	0.362165	-0.08226
Arg95	sym	Tyr86–Leu25	0.004743	0.001622	0.003121	0.399897	0.236911	0.162987			Val68	sym	Ser193–Gly195	0	0	0	0.52772	0.406385	0.121336
Arg95	sym	Glu91–Leu138	0.031236	0.026185	0.005051	0.70782	0.556513	0.151307			Val68	sym	Gly195–Ala200	0	0	0	0.322375	0.312122	0.010253
Arg95	sym	Leu138–Glu91	0.026185	0.031236	-0.005051	0.70782	0.556513	0.151307			Val68	sym	Ser193–Ile196	0	0	0	0.543465	0.519327	0.024138
Arg95	sym	Asp142–Asn143	0.081566	0.086867	-0.005301	0.744244	0.591505	0.152739			Val68	sym	Ile196–Ala200	0	0	0	0.545444	0.587803	-0.042359
Arg95	sym	Asp142–Glu140	0.057136	0.051706	0.00543	0.685238	0.431003	0.254235			Val68	sym	Ile196–Leu206	0	0	0	0.432156	0.476507	-0.04435
Arg95	sym	Leu15–Gly16	0.012921	0.007031	0.005889	0.893081	0.895914	-0.002834			Val68	sym	Val197–Ile196	0	0	0	0.743581	0.781565	-0.037985
Arg95	sym	Glu140–Ser88	0.059015	0.052512	0.006502	0.703698	0.319957	0.383741			Val68	sym	Ile96–Pro98	0.105339	0.107159	-0.00182	0.659633	0.616452	0.04318
Arg95	sym	Ala36–Val23	0.000525	0.007233	-0.006708	0.505863	0.511789	-0.005925			Val68	sym	Leu137–Leu138	0.033328	0.036142	-0.002814	0.811653	0.847123	-0.03547
Arg95	sym	Glu91–Leu137	0.043453	0.036611	0.006842	0.712145	0.593567	0.118577			Val68	sym	Tyr173–Ala200	0.00084	0.004066	-0.003227	0.25368	0.318985	-0.065305
Arg95	sym	Lys69–Leu84	0.02884	0.021876	0.006965	0.41601	0.411566	0.004444			Val68	sym	Ile146–Leu114	0.04121	0.044973	-0.003763	0.455959	0.425285	0.030674
Arg95	sym	Phe93–Glu91	0.023243	0.031218	-0.007976	0.689308	0.57265	0.116658			Val68	sym	Ala200–Leu206	0.0147	0.010501	0.004199	0.473817	0.546869	-0.073052
Arg95	sym	Leu25–Val23	0.000473	0.010271	-0.009798	0.561995	0.596159	-0.034164			Val68	sym	Leu137–Glu91	0.036611	0.043453	-0.006842	0.712329	0.767164	-0.054834
Arg95	sym	Leu137–Val68	0.033329	0.044189	-0.01086	0.504855	0.360126	0.144729			Val68	sym	Glu91–Phe93	0.031218	0.023243	0.007976	0.689627	0.742889	-0.053263
Arg95	sym	Lys145–Lys69	0.027779	0.040512	-0.012732	0.344919	0.269504	0.075415			Val68	sym	Glu134–Pro133	0.041714	0.033676	0.008038	0.676478	0.688306	-0.011829
Arg95	sym	Gly89–Ser88	0.087728	0.073226	0.014502	0.772189	0.677712	0.094476			Val68	sym	Tyr173–Leu206	0.005598	0.013883	-0.008285	0.396547	0.3662	0.030347
Arg95	sym	Glu85–Leu84	0.024581	0.008172	0.016409	0.587298	0.585584	0.001714			Val68	sym	Val67–Glu65	0.030098	0.020939	0.009159	0.638564	0.603959	0.034605
Arg95	sym	Val68–Leu84	0.036461	0.020013	0.016448	0.337622	0.321484	0.016139			Val68	sym	Val68–Leu137	0.044189	0.033329	0.01086	0.503915	0.539503	-0.035588
Arg95	sym	Tyr86–Leu84	0.030388	0.008227	0.022161	0.351432	0.405731	-0.054299			Val68	sym	Asn135–Pro133	0.013363	0.027562	-0.014199	0.49892	0.52915	-0.03023
Ile96	fwd-asym	Ile96–Val197	0.61561	0.008698	0.606912	0.351179	0.157766	0.193414			Val68	sym	Leu136–Pro133	0.047135	0.028833	0.018302	0.59689	0.646023	-0.049133
Ile96	fwd-asym	Arg95–Asp94	0.221207	0.068819	0.152389	0.864922	0.807886	0.057037			Val68	sym	Lys145–Glu65	0.041181	0.019864	0.021317	0.638875	0.53873	0.100145
Ile96	fwd-asym	Leu137–Ser147	0.135672	0.005468	0.130204	0.567645	0.511115	0.05653			Cys87	fwd-asym	Ile131–Ser193	0.99711	0.126708	0.870402	0.246253	0.151161	0.095092
Ile96	fwd-asym	Ile146–Ser147	0.160059	0.032866	0.127193	0.802059	0.692438	0.109621			Cys87	fwd-asym	Ile146–Ile131	0.499459	0.013191	0.486267	0.298533	0.282593	0.015939
Ile96	fwd-asym	Phe93–Glu134	0.131682	0.007061	0.124622	0.591636	0.396072	0.195564			Cys87	fwd-asym	Leu136–Val197	0.476155	0.006757	0.469399	0.328904	0.148184	0.18072
Ile96	fwd-asym	Ser147–Asp148	0.123965	0.001488	0.122476	0.517865	0.426307	0.091558			Cys87	fwd-asym	Leu136–Ile131	0.382592	0.006655	0.375937	0.330967	0.270132	0.060835
Ile96	fwd-asym	Phe93–Leu136	0.126664	0.008419	0.118245	0.554463	0.328929	0.225534			Cys87	fwd-asym	Leu92–Val197	0.227169	0.000811	0.226359	0.373106	0.143757	0.229349
Ile96	fwd-asym	Ile96–Asp94	0.1825	0.064276	0.118224	0.650753	0.511278	0.139475			Cys87	fwd-asym	Leu137–Ile146	0.166599	0.010289	0.15631	0.666003	0.53738	0.128623
Ile96	fwd-asym	Ile96–Phe93	0.137288	0.025826	0.111462	0.63781	0.502347	0.135462			Cys87	fwd-asym	Leu92–Pro133	0.159794	0.004239	0.155555	0.616381	0.496145	0.120237
Ile96	fwd-asym	Ile96–Leu92	0.119754	0.00854	0.111214	0.598953	0.44451	0.154443			Cys87	fwd-asym	Arg95–Asp94	0.221207	0.068819	0.152389	0.864922	0.774759	0.090163
Ile96	fwd-asym	Asp94–Leu92	0.126037	0.015452	0.110584	0.745196	0.571436	0.17376			Cys87	fwd-asym	Ile96–Gly204	0.181457	0.046971	0.134486	0.471799	0.305636	0.166163
Ile96	fwd-asym	Leu92–Leu136	0.120164	0.010005	0.110159	0.649651	0.591324	0.058326			Cys87	fwd-asym	Glu97–Gly204	0.1728	0.039799	0.133	0.458845	0.350258	0.108588
Ile96	fwd-asym	Arg95–Glu91	0.149609	0.043377	0.106233	0.563412	0.409619	0.153793			Cys87	fwd-asym	Glu91–Pro133	0.133811	0.004428	0.129383	0.510363	0.392925	0.117437
Ile96	fwd-asym	Arg95–Leu92	0.140198	0.037058	0.10314	0.700262	0.590383	0.109879			Cys87	fwd-asym	Glu97–Asp99	0.186316	0.058383	0.127934	0.580751	0.50497	0.075782
Ile96	fwd-asym	Ile96–Met102	0.163704	0.063834	0.099871	0.362303	0.159583	0.202719			Cys87	fwd-asym	Leu137–Leu136	0.137984	0.011669	0.126315	0.777722	0.699119	0.078603
Ile96	fwd-asym	Ser88–Tyr86	0.147515	0.047968	0.099547	0.623256	0.48503	0.138226			Cys87	fwd-asym	Leu138–Leu136	0.136431	0.010391	0.12604	0.639833	0.496388	0.143445
Ile96	fwd-asym	Leu144–Lys145	0.119078	0.023849	0.095229	0.812701	0.698808	0.113893			Cys87	fwd-asym	Lys145–Ile146	0.138971	0.013436	0.125535	0.787782	0.70576	0.082021
Ile96	fwd-asym	Ile96–Pro133	0.097774	0.006865	0.090909	0.429735	0.211695	0.218039			Cys87	fwd-asym	Ile96–Asp94	0.1825	0.064276	0.118224	0.650753	0.501786	0.148967
Ile96	fwd-asym	Arg95–Leu138	0.140595	0.051381	0.089215	0.571943	0.471892	0.100052			Cys87	fwd-asym	Arg95–Met102	0.183002	0.069369	0.113633	0.284974	0.123711	0.161263
Ile96	fwd-asym	Asp94–Glu91	0.104166	0.018959	0.085208	0.647745	0.472473	0.175272			Cys87	fwd-asym	Lys145–Leu136	0.118721	0.009528	0.109192	0.64775	0.480177	0.167573
Ile96	fwd-asym	Cys87–Glu85	0.100481	0.020892	0.079589	0.520053	0.491247	0.028806			Cys87	fwd-asym	Gly89–Glu91	0.145404	0.0379	0.107505	0.706631	0.575908	0.130723
Ile96	fwd-asym	Leu136–Ser147	0.108161	0.0296	0.078561	0.511412	0.517759	-0.006347			Cys87	fwd-asym	Val68–Ile146	0.107504	0.006009	0.101495	0.574807	0.447476	0.127332
Ile96	fwd-asym	Arg95–Asp142	0.135115	0.060709	0.074406	0.55316	0.520086	0.033074			Cys87	fwd-asym	Arg95–Phe93	0.145123	0.045417	0.099706	0.713773	0.577535	0.136239
Ile96	fwd-asym	Cys87–Val68	0.091558	0.024425	0.067133	0.490584	0.304735	0.185849			Cys87	sym	Ile131–Tyr173	0	0	0	0.118473	0.046128	0.072345
Ile96	sym	Asp148–Lys38	0	0	0	0.161879	0.06834	0.093539			Cys87	sym	Ser193–Tyr173	0	0	0	0.272375	0.233896	0.038479
Ile96	sym	Ile131–Hsd128	0	0	0	0.322775	0.257765	0.065011			Cys87	sym	Val197–Tyr173	0	0	0	0.279906	0.224447	0.055459
Ile96	sym	Hsd128–Asp148	0	0	0	0.3351	0.208273	0.126827			Cys87	sym	Ser193–Ile196	0	0	0	0.543465	0.413037	0.130429
Ile96	sym	Ala36–Leu15	0	9.3e-05	-9.3e-05	0.437673	0.353274	0.0844			Cys87	sym	Ile196–Leu206	0	0	0	0.432156	0.308103	0.124053
Ile96	sym	Tyr86–Leu15	0.001767	0.001551	0.000216	0.388506	0.242066	0.14644			Cys87	sym	Ile96–Pro98	0.105339	0.107159	-0.00182	0.659633	0.520155	0.139478
Ile96	sym	Val23–Gly16	0.007428	0.008875	-0.001446	0.684518	0.62836	0.056158			Cys87	sym	Leu137–Leu138	0.033328	0.036142	-0.002814	0.811653	0.722577	0.089076
Ile96	sym	Asn135–Asp148	0	0.002567	-0.002567	0.265462	0.197803	0.067658			Cys87	sym	Ala200–Leu206	0.0147	0.010501	0.004199	0.473817	0.336108	0.137708
Ile96	sym	Leu138–Leu137	0.036142	0.033328	0.002814	0.811653	0.735843	0.07581			Cys87	sym	Leu138–Glu91	0.026185	0.031236	-0.005051	0.708608	0.587458	0.12115
Ile96	sym	Leu114–Ile146	0.044973	0.04121	0.003763	0.455959	0.292992	0.162967			Cys87	sym	Leu137–Glu91	0.036611	0.043453	-0.006842	0.712329	0.622702	0.089627
Ile96	sym	Lys38–Val23	0.001597	0.006515	-0.004918	0.639836	0.568325	0.071511			Cys87	sym	Glu91–Phe93	0.031218	0.023243	0.007976	0.689627	0.603437	0.086189
Ile96	sym	Leu15–Gly16	0.012921	0.007031	0.005889	0.891963	0.865304	0.026659			Cys87	sym	Tyr173–Leu206	0.005598	0.013883	-0.008285	0.396547	0.308374	0.088173
Ile96	sym	Ala36–Val23	0.000525	0.007233	-0.006708	0.505185	0.382872	0.122313			Cys87	sym	Pro133–Ala200	0.05681	0.069245	-0.012435	0.284572	0.107115	0.177457
Ile96	sym	Glu91–Leu137	0.043453	0.036611	0.006842	0.712329	0.597833	0.114496			Cys87	sym	Leu136–Pro133	0.047135	0.028833	0.018302	0.59689	0.478014	0.118875
Ile96	sym	Lys69–Leu84	0.02884	0.021876	0.006965	0.415798	0.474405	-0.058606			Cys87	sym	Gly90–Glu91	0.04326	0.013736	0.029524	0.741071	0.638626	0.102445
Ile96	sym	Phe93–Glu91	0.023243	0.031218	-0.007976	0.689627	0.556209	0.133418			Cys87	sym	Ile96–Glu97	0.118075	0.084348	0.033727	0.796642	0.683078	0.113564
Ile96	sym	Leu137–Val68	0.033329	0.044189	-0.01086	0.503915	0.281753	0.222162			Cys87	sym	Gly90–Leu138	0.052031	0.016471	0.03556	0.706979	0.513367	0.193613
Ile96	sym	Lys145–Lys69	0.027779	0.040512	-0.012732	0.344942	0.275778	0.069164			Cys87	sym	Leu138–Phe110	0.06842	0.029804	0.038616	0.552165	0.259873	0.292292
Ile96	sym	Pro133–Asn135	0.027562	0.013363	0.014199	0.49892	0.497398	0.001522			Cys87	sym	Thr199–Leu206	0.005647	0.045715	-0.040068	0.421619	0.306511	0.115108
Ile96	sym	Gly89–Ser88	0.087728	0.073226	0.014502	0.773788	0.72559	0.048198			Cys87	sym	Leu92–Phe93	0.004595	0.051067	-0.046473	0.848923	0.700588	0.148334
Ile96	sym	Glu85–Leu84	0.024581	0.008172	0.016409	0.589711	0.584377	0.005334			Cys87	sym	Leu137–Leu92	0.075412	0.02852	0.046892	0.686512	0.543045	0.143467
Ile96	sym	Val68–Leu84	0.036461	0.020013	0.016448	0.335678	0.383242	-0.047564			Ser88	fwd-asym	Ile131–Ser193	0.99711	0.126708	0.870402	0.246253	0.167807	0.078446
Ile96	sym	Pro133–Leu136	0.028833	0.047135	-0.018302	0.59689	0.461905	0.134985			Ser88	fwd-asym	Leu136–Val197	0.476155	0.006757	0.469399	0.328904	0.187269	0.141635
Ile96	sym	Leu138–Asp139	0.040824	0.016132	0.024691	0.852177	0.758504	0.093673			Ser88	fwd-asym	Leu136–Ile131	0.382592	0.006655	0.375937	0.330967	0.174588	0.156379
Ile96	sym	Glu91–Gly90	0.013736	0.04326	-0.029524	0.741071	0.639103	0.101969			Ser88	fwd-asym	Leu92–Val197	0.227169	0.000811	0.226359	0.373106	0.216193	0.156914
Pro98	fwd-asym	Ile96–Val197	0.61561	0.008698	0.606912	0.351179	0.236727	0.114452			Ser88	fwd-asym	Arg275–Ile100	0.216687	0.001425	0.215262	0.338288	0.309307	0.028981
Pro98	fwd-asym	Arg275–Asn143	0.271657	0.000737	0.270919	0.451343	0.173213	0.278129			Ser88	fwd-asym	Arg275–Glu97	0.197278	0.001135	0.196144	0.297743	0.153972	0.143771
Pro98	fwd-asym	Arg95–Asp94	0.221207	0.068819	0.152389	0.864922	0.809056	0.055866			Ser88	fwd-asym	Leu136–Lys132	0.156428	5.2e-05	0.156376	0.419161	0.324541	0.094621
Pro98	fwd-asym	Pro98–Gly204	0.177751	0.03915	0.138601	0.512947	0.556938	-0.043991			Ser88	fwd-asym	Leu92–Pro133	0.159794	0.004239	0.155555	0.616381	0.542569	0.073812
Pro98	fwd-asym	Leu137–Ser147	0.135672	0.005468	0.130204	0.567645	0.577272	-0.009627			Ser88	fwd-asym	Arg95–Asp94	0.221207	0.068819	0.152389	0.864922	0.753413	0.11151
Pro98	fwd-asym	Ile146–Ser147	0.160059	0.032866	0.127193	0.802059	0.766523	0.035536			Ser88	fwd-asym	Ile96–Gly204	0.181457	0.046971	0.134486	0.471799	0.314877	0.156923
Pro98	fwd-asym	Pro98–Ile100	0.175656	0.05047	0.125186	0.582807	0.647081	-0.064273			Ser88	fwd-asym	Glu97–Gly204	0.1728	0.039799	0.133	0.458845	0.357059	0.101786
Pro98	fwd-asym	Ser147–Asp148	0.123965	0.001488	0.122476	0.517865	0.54565	-0.027785			Ser88	fwd-asym	Glu91–Pro133	0.133811	0.004428	0.129383	0.510363	0.406575	0.103787
Pro98	fwd-asym	Phe93–Leu136	0.126664	0.008419	0.118245	0.554463	0.41645	0.138013			Ser88	fwd-asym	Glu97–Asp99	0.186316	0.058383	0.127934	0.580751	0.508794	0.071957
Pro98	fwd-asym	Ile96–Asp94	0.1825	0.064276	0.118224	0.650753	0.551775	0.098978			Ser88	fwd-asym	Leu138–Leu136	0.136431	0.010391	0.12604	0.639833	0.605344	0.034489
Pro98	fwd-asym	Asn143–Lys145	0.137809	0.019874	0.117935	0.669095	0.630036	0.039059			Ser88	fwd-asym	Ile96–Asp94	0.1825	0.064276	0.118224	0.650753	0.480444	0.170309
Pro98	fwd-asym	Asn143–Leu138	0.131004	0.019064	0.11194	0.792602	0.769257	0.023345			Ser88	fwd-asym	Arg95–Met102	0.183002	0.069369	0.113633	0.284974	0.147181	0.137793
Pro98	fwd-asym	Ile96–Phe93	0.137288	0.025826	0.111462	0.63781	0.533143	0.104667			Ser88	fwd-asym	Ile96–Phe93	0.137288	0.025826	0.111462	0.63781	0.483837	0.153973
Pro98	fwd-asym	Ile96–Leu92	0.119754	0.00854	0.111214	0.598953	0.498875	0.100078			Ser88	fwd-asym	Gly89–Glu91	0.145404	0.0379	0.107505	0.706631	0.596116	0.110516
Pro98	fwd-asym	Asp94–Leu92	0.126037	0.015452	0.110584	0.745196	0.665791	0.079405			Ser88	fwd-asym	Arg95–Leu92	0.140198	0.037058	0.10314	0.700262	0.541893	0.15837
Pro98	fwd-asym	Leu92–Leu136	0.120164	0.010005	0.110159	0.649651	0.581243	0.068408			Ser88	fwd-asym	Arg95–Phe93	0.145123	0.045417	0.099706	0.713773	0.585406	0.128368
Pro98	fwd-asym	Asn143–Leu137	0.129276	0.021798	0.107478	0.680894	0.613027	0.067867			Ser88	fwd-asym	Ser88–Gly90	0.131395	0.033919	0.097476	0.716133	0.592281	0.123852
Pro98	fwd-asym	Arg95–Glu91	0.149609	0.043377	0.106233	0.563412	0.466322	0.09709			Ser88	fwd-asym	Ser88–Leu138	0.121654	0.025272	0.096382	0.675889	0.589323	0.086566
Pro98	fwd-asym	Arg95–Leu92	0.140198	0.037058	0.10314	0.700262	0.640447	0.059815			Ser88	fwd-asym	Asp94–Phe93	0.117133	0.022059	0.095074	0.811987	0.720708	0.091279
Pro98	fwd-asym	Pro98–Gly101	0.162237	0.06177	0.100467	0.433663	0.58002	-0.146356			Ser88	sym	Val197–Tyr173	0	0	0	0.279906	0.225887	0.054018
Pro98	fwd-asym	Ile96–Met102	0.163704	0.063834	0.099871	0.362303	0.464478	-0.102175			Ser88	sym	Ile131–Tyr173	0	0	0	0.118473	0.037611	0.080862
Pro98	fwd-asym	Ser88–Tyr86	0.147515	0.047968	0.099547	0.623256	0.548973	0.074283			Ser88	sym	Ser193–Tyr173	0	0	0	0.272375	0.173616	0.098759
Pro98	fwd-asym	Leu144–Lys145	0.119078	0.023849	0.095229	0.812701	0.75731	0.055392			Ser88	sym	Lys132–Tyr173	0	0	0	0.089213	0.041837	0.047377
Pro98	fwd-asym	Ile96–Pro133	0.097774	0.006865	0.090909	0.429735	0.257785	0.17195			Ser88	sym	Val197–Ile196	0	0	0	0.743581	0.680891	0.06269
Pro98	fwd-asym	Arg95–Leu138	0.140595	0.051381	0.089215	0.571943	0.535787	0.036156			Ser88	sym	Ile196–Leu206	0	0	0	0.432156	0.364697	0.067459
Pro98	sym	Asp148–Lys38	0	0	0	0.161879	0.101827	0.060052			Ser88	sym	Ser193–Ile196	0	0	0	0.543465	0.407015	0.13645
Pro98	sym	Ile131–Hsd128	0	0	0	0.322775	0.234661	0.088115			Ser88	sym	Ile96–Pro98	0.105339	0.107159	-0.00182	0.659633	0.462598	0.197035
Pro98	sym	Hsd128–Asp148	0	0	0	0.3351	0.303517	0.031582			Ser88	sym	Pro133–Tyr173	0	0.004152	-0.004152	0.113035	0.057327	0.055708
Pro98	sym	Ala36–Leu15	0	9.3e-05	-9.3e-05	0.437673	0.376394	0.06128			Ser88	sym	Ala200–Leu206	0.0147	0.010501	0.004199	0.473817	0.380931	0.092886
Pro98	sym	Tyr86–Leu15	0.001767	0.001551	0.000216	0.388506	0.361392	0.027114			Ser88	sym	Leu138–Glu91	0.026185	0.031236	-0.005051	0.708608	0.560758	0.14785
Pro98	sym	Val23–Gly16	0.007428	0.008875	-0.001446	0.684518	0.678573	0.005945			Ser88	sym	Ser88–Glu140	0.052512	0.059015	-0.006502	0.706633	0.596089	0.110544
Pro98	sym	Pro98–Ile96	0.107159	0.105339	0.00182	0.659633	0.673851	-0.014218			Ser88	sym	Glu91–Phe93	0.031218	0.023243	0.007976	0.689627	0.548573	0.141054
Pro98	sym	Asn135–Asp148	0	0.002567	-0.002567	0.265462	0.202781	0.062681			Ser88	sym	Tyr173–Leu206	0.005598	0.013883	-0.008285	0.396547	0.306814	0.089733
Pro98	sym	Leu138–Leu137	0.036142	0.033328	0.002814	0.811653	0.767584	0.044068			Ser88	sym	Pro133–Ala200	0.05681	0.069245	-0.012435	0.284572	0.124444	0.160128
Pro98	sym	Leu114–Ile146	0.044973	0.04121	0.003763	0.455959	0.369414	0.086545			Ser88	sym	Ser88–Gly89	0.073226	0.087728	-0.014502	0.773788	0.751474	0.022314
Pro98	sym	Lys38–Val23	0.001597	0.006515	-0.004918	0.639836	0.646995	-0.007159			Ser88	sym	Leu136–Pro133	0.047135	0.028833	0.018302	0.59689	0.527677	0.069213
Pro98	sym	Leu15–Gly16	0.012921	0.007031	0.005889	0.891963	0.860226	0.031737			Ser88	sym	Ile100–Gly204	0.088677	0.060524	0.028153	0.528107	0.487726	0.040382
Pro98	sym	Glu140–Ser88	0.059015	0.052512	0.006502	0.706633	0.647968	0.058665			Ser88	sym	Gly90–Glu91	0.04326	0.013736	0.029524	0.741071	0.651583	0.089488
Pro98	sym	Ala36–Val23	0.000525	0.007233	-0.006708	0.505185	0.436118	0.069067			Ser88	sym	Glu97–Ile96	0.084348	0.118075	-0.033727	0.796642	0.660743	0.135899
Pro98	sym	Glu91–Leu137	0.043453	0.036611	0.006842	0.712329	0.708804	0.003525			Ser88	sym	Ile96–Glu97	0.118075	0.084348	0.033727	0.796642	0.660743	0.135899
Pro98	sym	Lys69–Leu84	0.02884	0.021876	0.006965	0.415798	0.482871	-0.067073			Ser88	sym	Gly90–Leu138	0.052031	0.016471	0.03556	0.706979	0.528263	0.178716
Pro98	sym	Phe93–Glu91	0.023243	0.031218	-0.007976	0.689627	0.620787	0.06884			Ser88	sym	Leu138–Phe110	0.06842	0.029804	0.038616	0.552165	0.40953	0.142635
Pro98	sym	Leu137–Val68	0.033329	0.044189	-0.01086	0.503915	0.474636	0.029279			Leu137	fwd-asym	Ile131–Ser193	0.99711	0.126708	0.870402	0.246253	0.24513	0.001123
Pro98	sym	Lys145–Lys69	0.027779	0.040512	-0.012732	0.344942	0.383226	-0.038285			Leu137	fwd-asym	Ile146–Ile131	0.499459	0.013191	0.486267	0.298533	0.252637	0.045896
Pro98	sym	Pro133–Asn135	0.027562	0.013363	0.014199	0.49892	0.412448	0.086472			Leu137	fwd-asym	Leu136–Val197	0.476155	0.006757	0.469399	0.328904	0.384629	-0.055725
Pro98	sym	Glu85–Leu84	0.024581	0.008172	0.016409	0.589711	0.588026	0.001685			Leu137	fwd-asym	Leu136–Ile131	0.382592	0.006655	0.375937	0.330967	0.304644	0.026323
Pro98	sym	Val68–Leu84	0.036461	0.020013	0.016448	0.335678	0.421822	-0.086144			Leu137	fwd-asym	Ile131–Val197	0.459407	0.126708	0.332699	0.271945	0.189681	0.082264
Pro98	sym	Pro133–Leu136	0.028833	0.047135	-0.018302	0.59689	0.507173	0.089717			Leu137	fwd-asym	Leu92–Val197	0.227169	0.000811	0.226359	0.373106	0.456124	-0.083018
Pro98	sym	Leu138–Asp139	0.040824	0.016132	0.024691	0.852177	0.827862	0.024315			Leu137	fwd-asym	Arg275–Glu97	0.197278	0.001135	0.196144	0.297743	0.235512	0.062231
Pro98	sym	Glu91–Gly90	0.013736	0.04326	-0.029524	0.741071	0.683802	0.05727			Leu137	fwd-asym	Glu134–Lys132	0.178257	0.002653	0.175604	0.477879	0.525952	-0.048072
Gly204	fwd-asym	Ile96–Val197	0.61561	0.008698	0.606912	0.351179	0.153951	0.197228			Leu137	fwd-asym	Leu136–Lys132	0.156428	5.2e-05	0.156376	0.419161	0.467855	-0.048693
Gly204	fwd-asym	Ala200–Val197	0.526512	0.009842	0.51667	0.613345	0.503269	0.110076			Leu137	fwd-asym	Leu137–Ile146	0.166599	0.010289	0.15631	0.666003	0.680682	-0.014679
Gly204	fwd-asym	Met201–Val197	0.381581	0.003304	0.378277	0.536284	0.407045	0.129239			Leu137	fwd-asym	Leu92–Pro133	0.159794	0.004239	0.155555	0.616381	0.565477	0.050904
Gly204	fwd-asym	Thr199–Val197	0.286955	0.001809	0.285147	0.635048	0.531061	0.103988			Leu137	fwd-asym	Arg95–Asp94	0.221207	0.068819	0.152389	0.864922	0.849341	0.015582
Gly204	fwd-asym	Arg275–Asn143	0.271657	0.000737	0.270919	0.451343	0.136654	0.314689			Leu137	fwd-asym	Phe93–Pro133	0.152463	0.002598	0.149865	0.600204	0.599985	0.000219
Gly204	fwd-asym	Leu137–Ser147	0.135672	0.005468	0.130204	0.567645	0.497049	0.070596			Leu137	fwd-asym	Ile96–Gly204	0.181457	0.046971	0.134486	0.471799	0.549427	-0.077627
Gly204	fwd-asym	Gly204–Ala200	0.132267	0.003483	0.128785	0.609118	0.464514	0.144604			Leu137	fwd-asym	Glu97–Gly204	0.1728	0.039799	0.133	0.458845	0.521887	-0.063041
Gly204	fwd-asym	Gly204–Thr199	0.120597	0.000667	0.11993	0.521611	0.357017	0.164595			Leu137	fwd-asym	Met201–Thr199	0.131462	0.001649	0.129813	0.590796	0.687299	-0.096503
Gly204	fwd-asym	Phe93–Leu136	0.126664	0.008419	0.118245	0.554463	0.373032	0.181431			Leu137	fwd-asym	Glu91–Pro133	0.133811	0.004428	0.129383	0.510363	0.526203	-0.01584
Gly204	fwd-asym	Ile96–Asp94	0.1825	0.064276	0.118224	0.650753	0.45701	0.193743			Leu137	fwd-asym	Leu137–Leu136	0.137984	0.011669	0.126315	0.777722	0.830274	-0.052552
Gly204	fwd-asym	Asn143–Lys145	0.137809	0.019874	0.117935	0.669095	0.507575	0.16152			Leu137	fwd-asym	Ile96–Asp94	0.1825	0.064276	0.118224	0.650753	0.645412	0.005341
Gly204	fwd-asym	Ile96–Phe93	0.137288	0.025826	0.111462	0.63781	0.463512	0.174298			Leu137	fwd-asym	Asn143–Leu138	0.131004	0.019064	0.11194	0.792602	0.774789	0.017813
Gly204	fwd-asym	Ile96–Leu92	0.119754	0.00854	0.111214	0.598953	0.368853	0.230099			Leu137	fwd-asym	Ile96–Phe93	0.137288	0.025826	0.111462	0.63781	0.662655	-0.024846
Gly204	fwd-asym	Asp94–Leu92	0.126037	0.015452	0.110584	0.745196	0.587357	0.157839			Leu137	fwd-asym	Arg95–Phe93	0.145123	0.045417	0.099706	0.713773	0.748773	-0.035
Gly204	fwd-asym	Leu92–Leu136	0.120164	0.010005	0.110159	0.649651	0.542498	0.107153			Leu137	fwd-asym	Asn143–Phe110	0.120681	0.021566	0.099115	0.555188	0.557597	-0.002409
Gly204	fwd-asym	Asn143–Leu137	0.129276	0.021798	0.107478	0.680894	0.554404	0.12649			Leu137	fwd-asym	Leu137–Glu134	0.098068	0.006332	0.091736	0.547487	0.549523	-0.002036
Gly204	fwd-asym	Arg95–Glu91	0.149609	0.043377	0.106233	0.563412	0.425856	0.137557			Leu137	sym	Ile131–Tyr173	0	0	0	0.118473	0.125607	-0.007134
Gly204	fwd-asym	Arg95–Leu92	0.140198	0.037058	0.10314	0.700262	0.554757	0.145505			Leu137	sym	Ser193–Tyr173	0	0	0	0.272375	0.316641	-0.044266
Gly204	fwd-asym	Gly204–Met201	0.111587	0.010809	0.100778	0.652916	0.509971	0.142945			Leu137	sym	Val197–Tyr173	0	0	0	0.279906	0.35354	-0.073634
Gly204	fwd-asym	Ser88–Tyr86	0.147515	0.047968	0.099547	0.623256	0.392575	0.230681			Leu137	sym	Lys132–Tyr173	0	0	0	0.089213	0.172515	-0.083302
Gly204	fwd-asym	Ile96–Pro133	0.097774	0.006865	0.090909	0.429735	0.22276	0.206975			Leu137	sym	Ser193–Ile196	0	0	0	0.543465	0.5615	-0.018035
Gly204	sym	Asp148–Lys38	0	0	0	0.161879	0.157334	0.004545			Leu137	sym	Ile196–Leu206	0	0	0	0.432156	0.45279	-0.020634
Gly204	sym	Ala36–Leu15	0	9.3e-05	-9.3e-05	0.437673	0.352554	0.08512			Leu137	sym	Val197–Ile196	0	0	0	0.743581	0.835965	-0.092385
Gly204	sym	Tyr86–Leu15	0.001767	0.001551	0.000216	0.388506	0.340105	0.0484			Leu137	sym	Ile96–Pro98	0.105339	0.107159	-0.00182	0.659633	0.661675	-0.002043
Gly204	sym	Val23–Gly16	0.007428	0.008875	-0.001446	0.684518	0.704662	-0.020143			Leu137	sym	Leu137–Leu138	0.033328	0.036142	-0.002814	0.811653	0.849539	-0.037886
Gly204	sym	Asn135–Asp148	0	0.002567	-0.002567	0.265462	0.257826	0.007635			Leu137	sym	Pro133–Tyr173	0	0.004152	-0.004152	0.113035	0.164901	-0.051866
Gly204	sym	Lys38–Val23	0.001597	0.006515	-0.004918	0.639836	0.581451	0.058385			Leu137	sym	Ala200–Leu206	0.0147	0.010501	0.004199	0.473817	0.489928	-0.016112
Gly204	sym	Leu15–Gly16	0.012921	0.007031	0.005889	0.891963	0.905254	-0.013291			Leu137	sym	Leu137–Glu91	0.036611	0.043453	-0.006842	0.712329	0.764567	-0.052237
Gly204	sym	Glu140–Ser88	0.059015	0.052512	0.006502	0.706633	0.52113	0.185503			Leu137	sym	Glu91–Phe93	0.031218	0.023243	0.007976	0.689627	0.745981	-0.056354
Gly204	sym	Ala36–Val23	0.000525	0.007233	-0.006708	0.505185	0.418002	0.087183			Leu137	sym	Glu134–Pro133	0.041714	0.033676	0.008038	0.676478	0.682286	-0.005808
Gly204	sym	Phe93–Glu91	0.023243	0.031218	-0.007976	0.689627	0.534839	0.154788			Leu137	sym	Tyr173–Leu206	0.005598	0.013883	-0.008285	0.396547	0.331382	0.065165
Gly204	sym	Leu137–Val68	0.033329	0.044189	-0.01086	0.503915	0.417409	0.086506			Leu137	sym	Pro133–Ala200	0.05681	0.069245	-0.012435	0.284572	0.336872	-0.0523
Gly204	sym	Ala200–Pro133	0.069245	0.05681	0.012435	0.284572	0.128479	0.156093			Leu137	sym	Asn135–Pro133	0.013363	0.027562	-0.014199	0.49892	0.476665	0.022255
Gly204	sym	Pro133–Asn135	0.027562	0.013363	0.014199	0.49892	0.365557	0.133363			Leu137	sym	Leu136–Pro133	0.047135	0.028833	0.018302	0.59689	0.565807	0.031083
Gly204	sym	Val68–Leu84	0.036461	0.020013	0.016448	0.335678	0.306983	0.028695			Leu137	sym	Ile96–Glu97	0.118075	0.084348	0.033727	0.796642	0.76938	0.027261
Gly204	sym	Pro133–Leu136	0.028833	0.047135	-0.018302	0.59689	0.509474	0.087416			Leu137	sym	Thr199–Leu206	0.005647	0.045715	-0.040068	0.421619	0.465158	-0.043539
Gly204	sym	Leu138–Asp139	0.040824	0.016132	0.024691	0.852177	0.80748	0.044697			Leu137	sym	Leu92–Phe93	0.004595	0.051067	-0.046473	0.848923	0.848912	1.1e-05
Gly204	sym	Gly204–Ile100	0.060524	0.088677	-0.028153	0.528107	0.438792	0.089316			Leu137	sym	Leu137–Leu92	0.075412	0.02852	0.046892	0.686512	0.709357	-0.022845
Gly204	sym	Glu91–Gly90	0.013736	0.04326	-0.029524	0.741071	0.662831	0.07824			Leu137	sym	Leu137–Asn135	0.049525	0.001122	0.048404	0.495583	0.589378	-0.093796
Gly204	sym	Lys145–Glu85	0.019122	0.048901	-0.029779	0.336783	0.174488	0.162294			Leu137	sym	Met201–Ala200	0.065069	0.015241	0.049827	0.777644	0.840114	-0.06247
Gly204	sym	Leu138–Lys145	0.051868	0.019136	0.032732	0.705353	0.553394	0.151959			Ser147	fwd-asym	Ile131–Ser193	0.99711	0.126708	0.870402	0.246253	0.254242	-0.007989
Gly204	sym	Leu136–Ile146	0.065235	0.02696	0.038275	0.60961	0.549544	0.060066			Ser147	fwd-asym	Pro133–Val197	0.519255	0.005943	0.513312	0.35891	0.230404	0.128506
											Ser147	fwd-asym	Ile146–Ile131	0.499459	0.013191	0.486267	0.298533	0.204631	0.093902
											Ser147	fwd-asym	Leu136–Val197	0.476155	0.006757	0.469399	0.328904	0.213749	0.115155
											Ser147	fwd-asym	Leu136–Ile131	0.382592	0.006655	0.375937	0.330967	0.300604	0.030363
											Ser147	fwd-asym	Ile131–Val197	0.459407	0.126708	0.332699	0.271945	0.163132	0.108813
											Ser147	fwd-asym	Arg275–Glu97	0.197278	0.001135	0.196144	0.297743	0.14503	0.152713
											Ser147	fwd-asym	Leu136–Lys132	0.156428	5.2e-05	0.156376	0.419161	0.357266	0.061896
											Ser147	fwd-asym	Leu92–Pro133	0.159794	0.004239	0.155555	0.616381	0.501138	0.115243
											Ser147	fwd-asym	Arg95–Asp94	0.221207	0.068819	0.152389	0.864922	0.731248	0.133675
											Ser147	fwd-asym	Phe93–Pro133	0.152463	0.002598	0.149865	0.600204	0.480783	0.11942
											Ser147	fwd-asym	Ile96–Gly204	0.181457	0.046971	0.134486	0.471799	0.322596	0.149204
											Ser147	fwd-asym	Glu91–Pro133	0.133811	0.004428	0.129383	0.510363	0.384383	0.125979
											Ser147	fwd-asym	Leu137–Leu136	0.137984	0.011669	0.126315	0.777722	0.742563	0.035159
											Ser147	fwd-asym	Asn135–Ile131	0.125065	0.002408	0.122656	0.273287	0.248699	0.024588
											Ser147	fwd-asym	Ile96–Asp94	0.1825	0.064276	0.118224	0.650753	0.509133	0.141621
											Ser147	fwd-asym	Lys145–Leu136	0.118721	0.009528	0.109192	0.64775	0.498781	0.148969
											Ser147	fwd-asym	Leu137–Glu134	0.098068	0.006332	0.091736	0.547487	0.438119	0.109368
											Ser147	fwd-asym	Ile96–Ala200	0.098572	0.008597	0.089976	0.404772	0.296994	0.107777
											Ser147	fwd-asym	Ile96–Gly101	0.173877	0.090129	0.083748	0.448076	0.253993	0.194082
											Ser147	fwd-asym	Leu136–Glu134	0.089369	0.016377	0.072992	0.651292	0.575085	0.076207
											Ser147	sym	Ile131–Tyr173	0	0	0	0.118473	0.083038	0.035435
											Ser147	sym	Ser193–Tyr173	0	0	0	0.272375	0.19397	0.078405
											Ser147	sym	Val197–Tyr173	0	0	0	0.279906	0.208701	0.071205
											Ser147	sym	Lys132–Tyr173	0	0	0	0.089213	0.101882	-0.012668
											Ser147	sym	Ser193–Ile196	0	0	0	0.543465	0.432219	0.111246
											Ser147	sym	Ile196–Leu206	0	0	0	0.432156	0.315221	0.116936
											Ser147	sym	Val197–Ile196	0	0	0	0.743581	0.684867	0.058713
											Ser147	sym	Ile96–Pro98	0.105339	0.107159	-0.00182	0.659633	0.522316	0.137317
											Ser147	sym	Leu137–Leu138	0.033328	0.036142	-0.002814	0.811653	0.764783	0.04687
											Ser147	sym	Pro133–Tyr173	0	0.004152	-0.004152	0.113035	0.131063	-0.018027
											Ser147	sym	Ala200–Leu206	0.0147	0.010501	0.004199	0.473817	0.359776	0.114041
											Ser147	sym	Leu137–Glu91	0.036611	0.043453	-0.006842	0.712329	0.609868	0.102461
											Ser147	sym	Tyr173–Leu206	0.005598	0.013883	-0.008285	0.396547	0.251489	0.145058
											Ser147	sym	Pro133–Ala200	0.05681	0.069245	-0.012435	0.284572	0.203527	0.081045
											Ser147	sym	Asn135–Pro133	0.013363	0.027562	-0.014199	0.49892	0.374372	0.124548
											Ser147	sym	Leu136–Pro133	0.047135	0.028833	0.018302	0.59689	0.508934	0.087956
											Ser147	sym	Lys145–Glu65	0.041181	0.019864	0.021317	0.638875	0.374575	0.264299
											Ser147	sym	Lys145–Leu138	0.019136	0.051868	-0.032732	0.705353	0.586858	0.118495
											Ser147	sym	Ile96–Glu97	0.118075	0.084348	0.033727	0.796642	0.686801	0.109841
											Ser147	sym	Ser147–Asn135	0.066031	0.030462	0.035569	0.406565	0.227129	0.179437
											Ser147	sym	Asn135–Leu136	0.005366	0.041639	-0.036273	0.701643	0.615778	0.085865

## Sheet: 7_perturb_tem
allosteric perturbations edge correlation table													orthosteric perturbations edge correlation table
													Per perturbation, per bin:
Per perturbation, per bin:													Met69 sym: n=30 edges
Leu221 sym: n=28 edges													Met69 fwd-asym: n=30 edges
Leu221 fwd-asym: n=28 edges													Ser70 sym: n=32 edges
Val261 sym: n=25 edges													Ser70 fwd-asym: n=32 edges
Val261 fwd-asym: n=25 edges													Glu240 sym: n=29 edges
Ile263 sym: n=33 edges													Glu240 fwd-asym: n=29 edges
perturbation_name	te_bin	pair_label	te_fwd	te_rev	diff	r_apo	r_per	delta_corr					perturbation_name	te_bin	pair_label	te_fwd	te_rev	diff	r_apo	r_per	delta_corr
Leu221	fwd-asym	Ile263–Val262	0.134683	0.036388	0.098295	0.486692	0.467724	0.018967					Met69	fwd-asym	Met68–Tyr264	0.113236	0.02192	0.091316	0.05156	0.038067	0.013492
Leu221	fwd-asym	Ser70–Phe72	0.079673	0.014291	0.065382	0.219267	0.453339	-0.234072					Met69	fwd-asym	Tyr264–Thr265	0.088597	0.024645	0.063952	0.511647	0.59733	-0.085683
Leu221	fwd-asym	Ser70–Lys73	0.077987	0.014083	0.063904	0.049865	0.164949	-0.115084					Met69	fwd-asym	Gly245–Ile246	0.08077	0.018293	0.062477	0.316318	0.546551	-0.230234
Leu221	fwd-asym	Arg222–Asp233	0.074628	0.014248	0.06038	0.173577	0.301417	-0.12784					Met69	fwd-asym	Tyr264–Val262	0.123943	0.064305	0.059638	0.196835	0.215572	-0.018738
Leu221	fwd-asym	Ile263–Ile247	0.066825	0.020732	0.046093	0.128453	0.096669	0.031783					Met69	fwd-asym	Tyr264–Ile247	0.079857	0.020792	0.059065	0.08919	0.074028	0.015162
Leu221	fwd-asym	Ile263–Ile246	0.075658	0.03014	0.045519	0.271373	0.22065	0.050723					Met69	fwd-asym	Ile263–Val261	0.063113	0.013312	0.049801	0.166894	0.201926	-0.035031
Leu221	fwd-asym	Ile263–Thr265	0.070622	0.027041	0.043581	0.234536	0.319105	-0.084569					Met69	fwd-asym	Met272–Asn276	0.065412	0.018021	0.047391	0.63723	0.632078	0.005152
Leu221	fwd-asym	Thr128–Ser130	0.082857	0.043451	0.039406	0.413694	0.34956	0.064134					Met69	fwd-asym	Tyr264–Tyr46	0.071449	0.024966	0.046483	0.157096	0.196314	-0.039218
Leu221	fwd-asym	Asp214–Ile127	0.068001	0.030009	0.037992	0.115745	0.126914	-0.011169					Met69	fwd-asym	Phe66–Thr265	0.080674	0.035374	0.045299	0.14476	0.162096	-0.017337
Leu221	fwd-asym	Leu221–Ile231	0.058114	0.022077	0.036037	0.164707	0.179098	-0.01439					Met69	fwd-asym	Val262–Val261	0.048998	0.008386	0.040611	0.501353	0.492411	0.008942
Leu221	fwd-asym	Asp214–Lys234	0.0551	0.01941	0.03569	0.0286	0.242242	-0.213642					Met69	fwd-asym	Glu240–Arg244	0.050562	0.010371	0.040191	0.235362	0.460456	-0.225094
Leu221	fwd-asym	Leu221–Ile246	0.060922	0.027206	0.033716	0.009555	0.029887	-0.020332					Met69	fwd-asym	Ile263–Ile282	0.063215	0.024646	0.038569	0.043007	0.041346	0.00166
Leu221	fwd-asym	Ile246–Ile247	0.04269	0.010672	0.032018	0.487715	0.413835	0.07388					Met69	fwd-asym	Leu221–Leu250	0.057257	0.02299	0.034267	0.089095	0.230813	-0.141719
Leu221	fwd-asym	Ile263–Tyr264	0.086731	0.056944	0.029787	0.500311	0.563458	-0.063146					Met69	fwd-asym	Gly245–Ile247	0.041239	0.008945	0.032294	0.079218	0.274185	-0.194967
Leu221	fwd-asym	Ala217–Ile246	0.049727	0.020035	0.029692	0.047084	0.048125	-0.001041					Met69	fwd-asym	Ser70–Arg244	0.046605	0.016137	0.030468	0.084191	0.117835	-0.033643
Leu221	fwd-asym	Leu221–Asp233	0.040036	0.013314	0.026722	0.131095	0.163047	-0.031952					Met69	fwd-asym	Phe66–Val44	0.072135	0.045743	0.026392	0.073397	0.067965	0.005432
Leu221	fwd-asym	Ile231–Asp233	0.053434	0.027572	0.025862	0.308153	0.394111	-0.085959					Met69	fwd-asym	Ala237–Arg244	0.038422	0.012883	0.025539	0.342057	0.644041	-0.301984
Leu221	fwd-asym	Ser130–Asn132	0.08461	0.059352	0.025258	0.411082	0.547092	-0.136009					Met69	fwd-asym	Ser70–Tyr264	0.079665	0.054742	0.024923	0.026323	0.023325	0.002999
Leu221	fwd-asym	Val216–Ser70	0.040985	0.015863	0.025122	-0.010624	-0.016442	0.005819					Met69	fwd-asym	Tyr264–Val44	0.072055	0.047553	0.024502	0.207305	0.199594	0.007711
Leu221	fwd-asym	Ala217–Lys234	0.04219	0.01798	0.02421	0.054581	0.114466	-0.059885					Met69	fwd-asym	Val262–Tyr46	0.056827	0.032813	0.024014	0.134744	0.169085	-0.034341
Leu221	fwd-asym	Ile263–Val44	0.057293	0.036415	0.020877	0.1159	0.224316	-0.108416					Met69	fwd-asym	Gly238–Arg244	0.040457	0.017248	0.023209	0.358126	0.557818	-0.199692
Leu221	fwd-asym	Asn170–Glu166	0.05656	0.036375	0.020185	0.375839	0.528338	-0.152499					Met69	fwd-asym	Asn276–Ala280	0.037616	0.015713	0.021903	0.463698	0.583566	-0.119868
Leu221	fwd-asym	Val216–Ser130	0.028833	0.009625	0.019207	0.017048	-0.080763	0.097812					Met69	fwd-asym	Ile247–Ala248	0.034776	0.014132	0.020645	0.463893	0.447291	0.016602
Leu221	fwd-asym	Leu220–Ser235	0.034722	0.015564	0.019158	-0.024189	0.017778	-0.041967					Met69	fwd-asym	Ser70–Lys234	0.057853	0.037574	0.020279	0.014629	0.044198	-0.029569
Leu221	fwd-asym	Glu240–Asn170	0.025026	0.008111	0.016915	0.115247	0.327712	-0.212465					Met69	fwd-asym	Val216–Ala217	0.052278	0.032718	0.01956	0.850619	0.911493	-0.060874
Leu221	fwd-asym	Leu221–Ala248	0.018333	0.002475	0.015858	0.078933	0.168385	-0.089452					Met69	fwd-asym	Gly245–Ile263	0.051284	0.03252	0.018764	0.148941	0.194389	-0.045448
Leu221	fwd-asym	Ala217–Asp214	0.051327	0.035534	0.015793	0.720369	0.667028	0.053341					Met69	fwd-asym	Ile246–Val261	0.030713	0.01453	0.016183	0.085162	0.150817	-0.065655
Leu221	fwd-asym	Leu221–Ile263	0.062453	0.048259	0.014194	0.012666	-0.019536	0.032202					Met69	fwd-asym	Ile282–Gly283	0.025261	0.009188	0.016073	0.667241	0.780485	-0.113244
Leu221	sym	Ile246–Gly236	0.022137	0.022162	-2.5e-05	0.092949	0.125768	-0.032819					Met69	fwd-asym	Tyr264–Ile246	0.053548	0.037808	0.01574	0.218666	0.242505	-0.023839
Leu221	sym	Thr71–Lys73	0.001741	0.001959	-0.000218	0.215658	0.25895	-0.043292					Met69	fwd-asym	Met68–Ser70	0.082283	0.067013	0.015269	0.2866	0.356176	-0.069577
Leu221	sym	Leu221–Ile279	0.002827	0.00317	-0.000343	0.041482	0.134572	-0.093091					Met69	sym	Arg244–Asn276	0.002017	0.002032	-1.4e-05	0.148667	-0.089515	0.238182
Leu221	sym	Ile279–Arg244	0.001945	0.002953	-0.001008	0.069736	0.171249	-0.101512					Met69	sym	Gly236–Ile246	0.022162	0.022137	2.5e-05	0.092949	0.248704	-0.155755
Leu221	sym	Lys234–Lys73	0.019484	0.017781	0.001703	0.045746	0.103707	-0.05796					Met69	sym	Ala217–Leu220	0.022661	0.022494	0.000167	0.196866	0.239354	-0.042488
Leu221	sym	Ser70–Ser130	0.024919	0.02673	-0.00181	0.065072	0.150441	-0.085368					Met69	sym	Leu221–Ala280	0.00618	0.005961	0.000219	0.101046	0.229149	-0.128103
Leu221	sym	Leu221–Gly218	0.017722	0.015505	0.002218	0.037272	0.12195	-0.084678					Met69	sym	Ile279–Leu221	0.00317	0.002827	0.000343	0.041482	0.233277	-0.191795
Leu221	sym	Lys73–Glu166	0.003859	0.006375	-0.002516	0.129843	0.144048	-0.014205					Met69	sym	Met69–Ser243	0.015058	0.01546	-0.000401	0.126615	0.146784	-0.020169
Leu221	sym	Ile246–Arg244	0.008105	0.010715	-0.00261	0.178005	0.198666	-0.020661					Met69	sym	Val44–Ile279	0.003248	0.003855	-0.000607	0.063214	-0.023107	0.086321
Leu221	sym	Gly236–Ala237	0.024237	0.026907	-0.002669	0.45975	0.407877	0.051873					Met69	sym	Ile246–Ile279	0.002554	0.003199	-0.000645	0.085394	0.050506	0.034888
Leu221	sym	Lys234–Gly236	0.025412	0.02863	-0.003218	0.10886	0.222833	-0.113974					Met69	sym	Ser243–Arg275	0.007737	0.008386	-0.000649	0.185115	-0.128183	0.313298
Leu221	sym	Ile246–Lys234	0.021603	0.024942	-0.003339	0.206978	0.223261	-0.016283					Met69	sym	Gly238–Met272	0.018046	0.017324	0.000722	0.109257	-0.07	0.179256
Leu221	sym	Leu220–Arg244	0.007454	0.003608	0.003846	0.016734	0.249128	-0.232395					Met69	sym	Gly245–Arg244	0.022362	0.023137	-0.000776	0.366344	0.543187	-0.176843
Leu221	sym	Ile127–Ser130	0.047624	0.05148	-0.003856	0.369117	0.368284	0.000833					Met69	sym	Ile263–Ile279	0.006205	0.00706	-0.000854	0.070905	0.008563	0.062342
Leu221	sym	Thr71–Met69	0.0067	0.010817	-0.004117	0.283371	0.325698	-0.042327					Met69	sym	Arg244–Ile279	0.002953	0.001945	0.001008	0.069736	-0.091098	0.160835
Leu221	sym	Met68–Leu169	0.028629	0.024418	0.004211	0.102669	0.15861	-0.055942					Met69	sym	Thr265–Ile279	0.002002	0.003334	-0.001331	0.090246	-0.089696	0.179942
Leu221	sym	Lys73–Asn132	0.008494	0.012798	-0.004304	0.106386	0.08578	0.020606					Met69	sym	Leu220–Arg222	0.025445	0.026961	-0.001516	0.407423	0.589871	-0.182448
Leu221	sym	Met69–Leu169	0.002933	0.008151	-0.005218	0.076924	0.166196	-0.089272					Met69	sym	Arg244–Ser235	0.022431	0.02412	-0.00169	0.16966	0.04191	0.127749
Leu221	sym	Gly238–Asn170	0.020188	0.014784	0.005404	0.167275	0.346521	-0.179246					Met69	sym	Ile263–Leu286	0.011348	0.009425	0.001923	0.037196	0.029333	0.007862
Leu221	sym	Tyr264–Met69	0.022872	0.017234	0.005638	0.028135	0.092351	-0.064216					Met69	sym	Ile247–Val261	0.032284	0.030327	0.001957	0.123359	0.183224	-0.059865
Leu221	sym	Lys73–Asn170	0.004228	0.010515	-0.006287	0.105142	0.170194	-0.065053					Met69	sym	Ile282–Ala284	0.003818	0.005792	-0.001974	0.47819	0.620947	-0.142758
Leu221	sym	Phe72–Glu166	0.007015	0.013604	-0.006589	0.115964	0.258101	-0.142137					Met69	sym	Arg244–Ile246	0.010715	0.008105	0.00261	0.178005	0.343878	-0.165873
Leu221	sym	Thr71–Phe72	0.014617	0.007929	0.006688	0.527534	0.656228	-0.128694					Met69	sym	Ile279–Ala280	0.014898	0.017601	-0.002703	0.734397	0.81707	-0.082673
Leu221	sym	Asp214–Thr128	0.039492	0.032669	0.006823	0.170915	0.182097	-0.011182					Met69	sym	Ile279–Ala284	0.007226	0.009944	-0.002718	0.366031	0.590336	-0.224305
Leu221	sym	Met69–Asn170	0.00503	0.012345	-0.007315	0.177566	0.218322	-0.040756					Met69	sym	Arg244–Arg275	0.0081	0.005196	0.002904	0.167467	-0.10093	0.268397
Leu221	sym	Thr71–Ser70	0.030492	0.022298	0.008193	0.524289	0.665703	-0.141414					Met69	sym	Gly245–Ile279	0.005874	0.002669	0.003205	0.127491	0.024088	0.103403
Leu221	sym	Val262–Thr71	0.016893	0.008698	0.008195	0.017396	0.05271	-0.035314					Met69	sym	Gly236–Arg244	0.007372	0.010606	-0.003234	0.176223	0.691494	-0.515271
Leu221	sym	Leu221–Arg222	0.020639	0.029133	-0.008495	0.674223	0.615038	0.059185					Met69	sym	Leu220–Ala284	0.007708	0.004145	0.003563	0.080478	0.190795	-0.110317
Val261	fwd-asym	Ser70–Lys73	0.077987	0.014083	0.063904	0.049865	0.176832	-0.126967					Met69	sym	Val262–Ile260	0.003216	0.006808	-0.003592	0.179441	0.194439	-0.014998
Val261	fwd-asym	Ile263–Ile247	0.066825	0.020732	0.046093	0.128453	0.257958	-0.129506					Met69	sym	Arg244–Met272	0.003233	0.006858	-0.003625	0.155743	-0.090457	0.2462
Val261	fwd-asym	Ile263–Ile246	0.075658	0.03014	0.045519	0.271373	0.4455	-0.174126					Met69	sym	Arg244–Leu220	0.003608	0.007454	-0.003846	0.016734	0.156667	-0.139933
Val261	fwd-asym	Ile263–Thr265	0.070622	0.027041	0.043581	0.234536	0.292807	-0.05827					Met69	sym	Ile282–Ala280	0.006969	0.010961	-0.003992	0.503617	0.673038	-0.16942
Val261	fwd-asym	Thr128–Ser130	0.082857	0.043451	0.039406	0.413694	0.733582	-0.319888					Ser70	fwd-asym	Met68–Tyr264	0.113236	0.02192	0.091316	0.05156	0.033189	0.01837
Val261	fwd-asym	Leu221–Ile246	0.060922	0.027206	0.033716	0.009555	0.083521	-0.073966					Ser70	fwd-asym	Gly45–Tyr46	0.088988	0.011626	0.077362	0.443878	0.430567	0.013311
Val261	fwd-asym	Ile263–Tyr264	0.086731	0.056944	0.029787	0.500311	0.596777	-0.096466					Ser70	fwd-asym	Tyr264–Thr265	0.088597	0.024645	0.063952	0.511647	0.472317	0.03933
Val261	fwd-asym	Val74–Phe72	0.049545	0.021139	0.028406	0.327144	0.365967	-0.038823					Ser70	fwd-asym	Gly245–Ile246	0.08077	0.018293	0.062477	0.316318	0.349277	-0.032959
Val261	fwd-asym	Val262–Ile247	0.056727	0.028442	0.028285	0.153595	0.304562	-0.150967					Ser70	fwd-asym	Tyr264–Val262	0.123943	0.064305	0.059638	0.196835	0.220622	-0.023788
Val261	fwd-asym	Leu221–Asp233	0.040036	0.013314	0.026722	0.131095	0.082609	0.048486					Ser70	fwd-asym	Tyr264–Ile247	0.079857	0.020792	0.059065	0.08919	0.108151	-0.018961
Val261	fwd-asym	Ser130–Asn132	0.08461	0.059352	0.025258	0.411082	0.441729	-0.030646					Ser70	fwd-asym	Ile263–Tyr46	0.073645	0.021465	0.05218	0.204587	0.198829	0.005758
Val261	fwd-asym	Ala217–Lys234	0.04219	0.01798	0.02421	0.054581	0.166702	-0.112121					Ser70	fwd-asym	Ile263–Val261	0.063113	0.013312	0.049801	0.166894	0.177422	-0.010527
Val261	fwd-asym	Ile263–Val44	0.057293	0.036415	0.020877	0.1159	0.144599	-0.028699					Ser70	fwd-asym	Met272–Asn276	0.065412	0.018021	0.047391	0.63723	0.686331	-0.049101
Val261	fwd-asym	Leu220–Ser235	0.034722	0.015564	0.019158	-0.024189	0.064628	-0.088817					Ser70	fwd-asym	Tyr264–Tyr46	0.071449	0.024966	0.046483	0.157096	0.142841	0.014255
Val261	fwd-asym	Leu75–Phe72	0.027851	0.011107	0.016744	0.306892	0.472569	-0.165677					Ser70	fwd-asym	Val216–Asp214	0.062892	0.019319	0.043573	0.743564	0.762961	-0.019397
Val261	fwd-asym	Ala217–Ser235	0.035635	0.022317	0.013318	-0.037665	0.044938	-0.082603					Ser70	fwd-asym	Lys234–Ile247	0.065367	0.023856	0.041511	0.296106	0.382158	-0.086051
Val261	fwd-asym	Val261–Ala248	0.024952	0.01239	0.012563	0.186296	0.454437	-0.268141					Ser70	fwd-asym	Val262–Val261	0.048998	0.008386	0.040611	0.501353	0.518374	-0.017021
Val261	fwd-asym	Gly236–Ser70	0.043105	0.031869	0.011236	0.394804	0.278791	0.116013					Ser70	fwd-asym	Ile263–Ile282	0.063215	0.024646	0.038569	0.043007	0.074046	-0.03104
Val261	fwd-asym	Ile246–Thr71	0.01966	0.008504	0.011156	0.081462	0.078084	0.003378					Ser70	fwd-asym	Ser70–Met69	0.051076	0.015674	0.035402	0.644907	0.730297	-0.08539
Val261	fwd-asym	Gly236–Met69	0.022911	0.012268	0.010643	0.39073	0.404002	-0.013272					Ser70	fwd-asym	Leu221–Leu250	0.057257	0.02299	0.034267	0.089095	0.041057	0.048038
Val261	fwd-asym	Arg244–Met69	0.024867	0.01456	0.010308	0.104604	0.201243	-0.096639					Ser70	fwd-asym	Ser70–Ala126	0.071495	0.037851	0.033644	0.012967	0.043807	-0.03084
Val261	fwd-asym	Gly245–Gly236	0.029756	0.019622	0.010134	0.271669	0.519477	-0.247808					Ser70	fwd-asym	Gly245–Ile247	0.041239	0.008945	0.032294	0.079218	0.154749	-0.075531
Val261	fwd-asym	Ser235–Gly236	0.028046	0.018161	0.009885	0.192748	0.328047	-0.135299					Ser70	fwd-asym	Ser70–Arg244	0.046605	0.016137	0.030468	0.084191	0.045544	0.038648
Val261	fwd-asym	Met186–Phe72	0.019517	0.01065	0.008866	0.019761	-0.006735	0.026495					Ser70	fwd-asym	Ser70–Ser243	0.044429	0.016059	0.028371	0.111504	0.035031	0.076472
Val261	fwd-asym	Gly245–Met69	0.018885	0.010079	0.008806	0.134006	0.301695	-0.167688					Ser70	fwd-asym	Lys234–Asp233	0.062931	0.034674	0.028257	0.583704	0.615815	-0.032112
Val261	sym	Ile246–Gly236	0.022137	0.022162	-2.5e-05	0.092949	0.359273	-0.266324					Ser70	fwd-asym	Ala237–Arg244	0.038422	0.012883	0.025539	0.342057	0.310976	0.031082
Val261	sym	Thr71–Lys73	0.001741	0.001959	-0.000218	0.215658	0.158762	0.056896					Ser70	fwd-asym	Ser70–Tyr264	0.079665	0.054742	0.024923	0.026323	0.036433	-0.01011
Val261	sym	Leu75–Lys73	0.008906	0.00969	-0.000783	0.387835	0.572967	-0.185132					Ser70	fwd-asym	Tyr264–Val44	0.072055	0.047553	0.024502	0.207305	0.177343	0.029962
Val261	sym	Val262–Ile246	0.051932	0.051011	0.000921	0.153294	0.362172	-0.208877					Ser70	fwd-asym	Lys234–Ala248	0.03646	0.011996	0.024464	0.218744	0.294776	-0.076032
Val261	sym	Lys234–Lys73	0.019484	0.017781	0.001703	0.045746	0.100264	-0.054518					Ser70	fwd-asym	Val262–Tyr46	0.056827	0.032813	0.024014	0.134744	0.168884	-0.03414
Val261	sym	Ser70–Ser130	0.024919	0.02673	-0.00181	0.065072	0.162971	-0.097899					Ser70	fwd-asym	Gly238–Arg244	0.040457	0.017248	0.023209	0.358126	0.286278	0.071847
Val261	sym	Val261–Ile247	0.030327	0.032284	-0.001957	0.123359	0.304873	-0.181514					Ser70	fwd-asym	Val216–Lys215	0.052662	0.029958	0.022704	0.746333	0.832051	-0.085718
Val261	sym	Lys73–Glu166	0.003859	0.006375	-0.002516	0.129843	-0.07237	0.202214					Ser70	fwd-asym	Asn276–Ala280	0.037616	0.015713	0.021903	0.463698	0.567852	-0.104155
Val261	sym	Ile246–Arg244	0.008105	0.010715	-0.00261	0.178005	0.325822	-0.147817					Ser70	fwd-asym	Ile231–Leu250	0.090896	0.070028	0.020869	0.378105	0.480047	-0.101941
Val261	sym	Ile247–Thr71	0.006219	0.008866	-0.002647	0.085647	0.111403	-0.025756					Ser70	fwd-asym	Ser70–Lys234	0.057853	0.037574	0.020279	0.014629	0.067599	-0.05297
Val261	sym	Gly236–Ala237	0.024237	0.026907	-0.002669	0.45975	0.748399	-0.28865					Ser70	fwd-asym	Val216–Ala217	0.052278	0.032718	0.01956	0.850619	0.822971	0.027649
Val261	sym	Lys234–Gly236	0.025412	0.02863	-0.003218	0.10886	0.251214	-0.142354					Ser70	sym	Arg244–Asn276	0.002017	0.002032	-1.4e-05	0.148667	-0.031355	0.180022
Val261	sym	Ile246–Lys234	0.021603	0.024942	-0.003339	0.206978	0.355109	-0.148131					Ser70	sym	Ala217–Leu220	0.022661	0.022494	0.000167	0.196866	0.062633	0.134233
Val261	sym	Val74–Lys73	0.026099	0.022521	0.003578	0.612257	0.695012	-0.082755					Ser70	sym	Leu221–Ala280	0.00618	0.005961	0.000219	0.101046	0.037359	0.063687
Val261	sym	Lys234–Ala126	0.045445	0.049279	-0.003834	0.033328	0.175473	-0.142145					Ser70	sym	Val44–Ile279	0.003248	0.003855	-0.000607	0.063214	0.121698	-0.058484
Val261	sym	Met68–Leu169	0.028629	0.024418	0.004211	0.102669	-0.035936	0.138605					Ser70	sym	Ile246–Ile279	0.002554	0.003199	-0.000645	0.085394	0.023386	0.062008
Val261	sym	Lys73–Asn132	0.008494	0.012798	-0.004304	0.106386	0.06848	0.037906					Ser70	sym	Ser243–Arg275	0.007737	0.008386	-0.000649	0.185115	-0.060891	0.246006
Val261	sym	Val261–Tyr46	0.035239	0.040651	-0.005412	0.097364	0.175294	-0.07793					Ser70	sym	Gly238–Met272	0.018046	0.017324	0.000722	0.109257	0.090332	0.018925
Val261	sym	Tyr264–Met69	0.022872	0.017234	0.005638	0.028135	0.141449	-0.113314					Ser70	sym	Gly245–Arg244	0.022362	0.023137	-0.000776	0.366344	0.389553	-0.023209
Val261	sym	Phe72–Glu166	0.007015	0.013604	-0.006589	0.115964	-0.027156	0.14312					Ser70	sym	Ile263–Ile279	0.006205	0.00706	-0.000854	0.070905	0.069912	0.000993
Val261	sym	Thr71–Phe72	0.014617	0.007929	0.006688	0.527534	0.319407	0.208128					Ser70	sym	Arg244–Ile279	0.002953	0.001945	0.001008	0.069736	0.050185	0.019551
Val261	sym	Met69–Asn170	0.00503	0.012345	-0.007315	0.177566	0.106888	0.070678					Ser70	sym	Thr265–Ile279	0.002002	0.003334	-0.001331	0.090246	0.065065	0.025181
Val261	sym	Val262–Thr71	0.016893	0.008698	0.008195	0.017396	0.08984	-0.072444					Ser70	sym	Arg244–Ser235	0.022431	0.02412	-0.00169	0.16966	0.174124	-0.004464
Val261	sym	Lys234–Ser235	0.027222	0.035716	-0.008494	0.398958	0.592557	-0.1936					Ser70	sym	Ser235–Arg244	0.02412	0.022431	0.00169	0.16966	0.174124	-0.004464
Val261	sym	Asn170–Pro167	0.04247	0.051029	-0.008559	0.465137	0.562464	-0.097327					Ser70	sym	Ile263–Leu286	0.011348	0.009425	0.001923	0.037196	0.053414	-0.016218
Ile263	fwd-asym	Met68–Pro67	0.118524	0.018344	0.10018	0.434953	0.838402	-0.403449					Ser70	sym	Ile247–Val261	0.032284	0.030327	0.001957	0.123359	0.156176	-0.032817
Ile263	fwd-asym	Ile263–Val262	0.134683	0.036388	0.098295	0.483378	0.624735	-0.141357					Ser70	sym	Ile282–Ala284	0.003818	0.005792	-0.001974	0.47819	0.626175	-0.147986
Ile263	fwd-asym	Ser70–Phe72	0.079673	0.014291	0.065382	0.225824	0.293451	-0.067627					Ser70	sym	Ile279–Ala280	0.014898	0.017601	-0.002703	0.734397	0.833785	-0.099388
Ile263	fwd-asym	Ser70–Lys73	0.077987	0.014083	0.063904	0.053687	0.036294	0.017392					Ser70	sym	Ile279–Ala284	0.007226	0.009944	-0.002718	0.366031	0.524835	-0.158804
Ile263	fwd-asym	Gly245–Ile246	0.08077	0.018293	0.062477	0.304699	0.497693	-0.192994					Ser70	sym	Arg244–Arg275	0.0081	0.005196	0.002904	0.167467	-0.020335	0.187802
Ile263	fwd-asym	Tyr264–Ile247	0.079857	0.020792	0.059065	0.086461	0.065028	0.021433					Ser70	sym	Gly245–Ile279	0.005874	0.002669	0.003205	0.127491	0.084978	0.042514
Ile263	fwd-asym	Ile263–Tyr46	0.073645	0.021465	0.05218	0.204511	0.217956	-0.013445					Ser70	sym	Gly236–Arg244	0.007372	0.010606	-0.003234	0.176223	0.159891	0.016331
Ile263	fwd-asym	Ile263–Ile247	0.066825	0.020732	0.046093	0.12406	0.134846	-0.010787					Ser70	sym	Lys234–Ile246	0.024942	0.021603	0.003339	0.206978	0.277949	-0.070971
Ile263	fwd-asym	Ile263–Ile246	0.075658	0.03014	0.045519	0.260547	0.171004	0.089542					Ser70	sym	Leu220–Ala284	0.007708	0.004145	0.003563	0.080478	0.074122	0.006356
Ile263	fwd-asym	Ile263–Thr265	0.070622	0.027041	0.043581	0.230582	0.256517	-0.025935					Ser70	sym	Gly45–Ile263	0.051414	0.054996	-0.003582	0.189607	0.205179	-0.015572
Ile263	fwd-asym	Ser70–Met69	0.051076	0.015674	0.035402	0.628252	0.43061	0.197642					Ser70	sym	Val262–Ile260	0.003216	0.006808	-0.003592	0.179441	0.250551	-0.07111
Ile263	fwd-asym	Leu221–Ile246	0.060922	0.027206	0.033716	-0.011056	0.237701	-0.248757					Ser70	sym	Arg244–Met272	0.003233	0.006858	-0.003625	0.155743	-0.00698	0.162723
Ile263	fwd-asym	Ser70–Ala126	0.071495	0.037851	0.033644	0.029196	0.001245	0.027951					Ser70	sym	Ala126–Lys234	0.049279	0.045445	0.003834	0.033328	0.002912	0.030416
Ile263	fwd-asym	Ile246–Ile247	0.04269	0.010672	0.032018	0.489699	0.62925	-0.139551					Ser70	sym	Arg244–Leu220	0.003608	0.007454	-0.003846	0.016734	0.039229	-0.022495
Ile263	fwd-asym	Ile263–Tyr264	0.086731	0.056944	0.029787	0.499887	0.669756	-0.169869					Ser70	sym	Ile282–Ala280	0.006969	0.010961	-0.003992	0.503617	0.642058	-0.13844
Ile263	fwd-asym	Tyr264–Thr181	0.079172	0.049878	0.029293	0.048483	0.151555	-0.103072					Ser70	sym	Leu220–Gly283	0.006797	0.002774	0.004022	0.118183	0.087475	0.030709
Ile263	fwd-asym	Val262–Ile247	0.056727	0.028442	0.028285	0.15449	0.269096	-0.114606					Ser70	sym	Tyr46–Ile282	0.02048	0.025008	-0.004527	0.045946	0.086311	-0.040365
Ile263	fwd-asym	Pro67–Asp179	0.078645	0.050422	0.028222	0.07805	0.627677	-0.549627					Ser70	sym	Leu220–Ala280	0.010147	0.005413	0.004733	0.25576	0.140373	0.115387
Ile263	fwd-asym	Ser130–Asn132	0.08461	0.059352	0.025258	0.396865	0.365851	0.031013					Glu240	fwd-asym	Gly267–Thr265	0.124295	0.010058	0.114237	0.34897	0.271808	0.077161
Ile263	fwd-asym	Met68–Met69	0.042086	0.016978	0.025107	0.452974	0.102513	0.350461					Glu240	fwd-asym	Glu240–Thr266	0.105247	0.014419	0.090828	0.379167	0.443111	-0.063944
Ile263	fwd-asym	Pro67–Met69	0.028949	0.007671	0.021278	0.178224	0.116693	0.061531					Glu240	fwd-asym	Gly242–Thr265	0.075923	0.008842	0.067082	0.247886	0.227696	0.020189
Ile263	fwd-asym	Ile263–Val44	0.057293	0.036415	0.020877	0.111223	0.212562	-0.10134					Glu240	fwd-asym	Tyr264–Val262	0.123943	0.064305	0.059638	0.196835	0.252787	-0.055953
Ile263	fwd-asym	Ser70–Lys234	0.057853	0.037574	0.020279	0.032079	0.096561	-0.064482					Glu240	fwd-asym	Tyr264–Ile247	0.079857	0.020792	0.059065	0.08919	0.118681	-0.029492
Ile263	fwd-asym	Asn170–Glu166	0.05656	0.036375	0.020185	0.390082	0.473279	-0.083197					Glu240	fwd-asym	Glu240–Pro67	0.075557	0.02298	0.052577	0.103568	0.076789	0.026779
Ile263	fwd-asym	Gly45–Tyr264	0.069409	0.053629	0.01578	0.249047	0.366224	-0.117176					Glu240	fwd-asym	Ile263–Val261	0.063113	0.013312	0.049801	0.166894	0.179912	-0.013018
Ile263	fwd-asym	Tyr264–Ile246	0.053548	0.037808	0.01574	0.209103	0.174282	0.034822					Glu240	fwd-asym	Glu240–Ser243	0.061683	0.012578	0.049105	0.457045	0.458943	-0.001898
Ile263	fwd-asym	Met68–Ser70	0.082283	0.067013	0.015269	0.299656	0.534499	-0.234843					Glu240	fwd-asym	Met272–Asn276	0.065412	0.018021	0.047391	0.63723	0.649626	-0.012396
Ile263	fwd-asym	Tyr264–Thr71	0.022139	0.010442	0.011697	0.052891	-0.055695	0.108587					Glu240	fwd-asym	Tyr264–Tyr46	0.071449	0.024966	0.046483	0.157096	0.179252	-0.022156
Ile263	fwd-asym	Asp179–Leu169	0.030776	0.019224	0.011553	0.195568	0.543392	-0.347823					Glu240	fwd-asym	Thr266–Thr265	0.072836	0.026999	0.045837	0.585721	0.683634	-0.097914
Ile263	fwd-asym	Ile246–Thr71	0.01966	0.008504	0.011156	0.07652	0.130664	-0.054144					Glu240	fwd-asym	Val262–Val261	0.048998	0.008386	0.040611	0.501353	0.469087	0.032266
Ile263	fwd-asym	Gly245–Gly236	0.029756	0.019622	0.010134	0.139477	0.158769	-0.019292					Glu240	fwd-asym	Glu240–Arg244	0.050562	0.010371	0.040191	0.235362	0.318085	-0.082724
Ile263	fwd-asym	Ala237–Ser130	0.021462	0.011627	0.009835	0.036908	-0.006368	0.043276					Glu240	fwd-asym	Glu240–Gly238	0.064829	0.027821	0.037008	0.55862	0.678258	-0.119638
Ile263	fwd-asym	Pro67–Ser70	0.054756	0.045336	0.00942	0.113747	0.489261	-0.375514					Glu240	fwd-asym	Glu240–Met69	0.039567	0.004658	0.034909	0.062127	-0.002082	0.064209
Ile263	sym	Ile246–Gly236	0.022137	0.022162	-2.5e-05	0.078668	0.04124	0.037428					Glu240	fwd-asym	Met272–Arg277	0.047592	0.013234	0.034357	0.549219	0.613557	-0.064338
Ile263	sym	Thr71–Lys73	0.001741	0.001959	-0.000218	0.222452	0.369755	-0.147303					Glu240	fwd-asym	Leu221–Leu250	0.057257	0.02299	0.034267	0.089095	0.006842	0.082252
Ile263	sym	Val262–Ile246	0.051932	0.051011	0.000921	0.155283	0.244865	-0.089582					Glu240	fwd-asym	Val44–Tyr46	0.054109	0.021172	0.032937	0.185301	0.122506	0.062795
Ile263	sym	Thr71–Gly236	0.00922	0.007853	0.001368	0.126205	0.064006	0.062199					Glu240	fwd-asym	Ala237–Gly245	0.043893	0.011516	0.032377	0.204309	0.13745	0.066859
Ile263	sym	Lys234–Lys73	0.019484	0.017781	0.001703	0.045637	0.085024	-0.039387					Glu240	fwd-asym	Thr266–Val44	0.073697	0.047089	0.026608	0.201238	0.0703	0.130937
Ile263	sym	Ser70–Ser130	0.024919	0.02673	-0.00181	0.062922	-0.107247	0.170169					Glu240	fwd-asym	Ala237–Arg244	0.038422	0.012883	0.025539	0.342057	0.216792	0.125265
Ile263	sym	Met68–Lys73	0.022538	0.024875	-0.002337	0.101741	-0.14128	0.243021					Glu240	fwd-asym	Glu240–Ala237	0.034844	0.00988	0.024965	0.364707	0.248844	0.115863
Ile263	sym	Lys73–Glu166	0.003859	0.006375	-0.002516	0.140829	0.044152	0.096677					Glu240	fwd-asym	Gly238–Arg244	0.040457	0.017248	0.023209	0.358126	0.301366	0.056759
Ile263	sym	Ile246–Arg244	0.008105	0.010715	-0.00261	0.157264	0.04363	0.113633					Glu240	fwd-asym	Asn276–Ala280	0.037616	0.015713	0.021903	0.463698	0.658465	-0.194767
Ile263	sym	Gly236–Ala237	0.024237	0.026907	-0.002669	0.418221	0.389358	0.028863					Glu240	fwd-asym	Arg244–Tyr264	0.032583	0.013004	0.019579	0.20723	0.234956	-0.027726
Ile263	sym	Leu169–Glu166	0.042014	0.044907	-0.002894	0.449668	0.599938	-0.15027					Glu240	fwd-asym	Val216–Ala217	0.052278	0.032718	0.01956	0.850619	0.760783	0.089837
Ile263	sym	Ile246–Lys234	0.021603	0.024942	-0.003339	0.201546	0.363909	-0.162363					Glu240	fwd-asym	Gly245–Ile263	0.051284	0.03252	0.018764	0.148941	0.222681	-0.073741
Ile263	sym	Val74–Lys73	0.026099	0.022521	0.003578	0.616054	0.568509	0.047545					Glu240	fwd-asym	Gly267–Arg275	0.030349	0.013964	0.016385	0.233446	0.1288	0.104645
Ile263	sym	Ile263–Gly45	0.054996	0.051414	0.003582	0.183867	0.25965	-0.075783					Glu240	fwd-asym	Ile246–Val261	0.030713	0.01453	0.016183	0.085162	0.195234	-0.110072
Ile263	sym	Ile127–Ser130	0.047624	0.05148	-0.003856	0.380917	0.334932	0.045985					Glu240	sym	Arg244–Asn276	0.002017	0.002032	-1.4e-05	0.148667	-0.046141	0.194808
Ile263	sym	Thr71–Met69	0.0067	0.010817	-0.004117	0.319576	0.419794	-0.100217					Glu240	sym	Ala217–Leu220	0.022661	0.022494	0.000167	0.196866	-0.126947	0.323813
Ile263	sym	Met68–Leu169	0.028629	0.024418	0.004211	0.10973	0.462978	-0.353248					Glu240	sym	Ile279–Leu221	0.00317	0.002827	0.000343	0.041482	0.096832	-0.05535
Ile263	sym	Lys73–Asn132	0.008494	0.012798	-0.004304	0.115567	0.052332	0.063235					Glu240	sym	Val44–Ile279	0.003248	0.003855	-0.000607	0.063214	0.015723	0.047491
Ile263	sym	Gly245–Lys234	0.019391	0.014652	0.004739	0.125836	0.121331	0.004505					Glu240	sym	Gly238–Met272	0.018046	0.017324	0.000722	0.109257	0.080622	0.028634
Ile263	sym	Gly245–Ser235	0.01307	0.017918	-0.004848	0.147656	0.070632	0.077024					Glu240	sym	Arg244–Gly245	0.023137	0.022362	0.000776	0.366344	0.451244	-0.084899
Ile263	sym	Met69–Lys73	0.016288	0.021171	-0.004883	0.078518	0.206675	-0.128157					Glu240	sym	Arg244–Ile279	0.002953	0.001945	0.001008	0.069736	0.009732	0.060004
Ile263	sym	Val262–Ala248	0.011422	0.006458	0.004964	0.102468	0.204122	-0.101653					Glu240	sym	Glu281–Ala284	0.014258	0.015572	-0.001315	0.533318	0.679969	-0.146651
Ile263	sym	Met69–Leu169	0.002933	0.008151	-0.005218	0.114617	0.118566	-0.003949					Glu240	sym	Thr265–Ile279	0.002002	0.003334	-0.001331	0.090246	-0.074506	0.164752
Ile263	sym	Thr181–Phe72	0.025683	0.020304	0.005379	0.028105	0.105852	-0.077747					Glu240	sym	Leu220–Arg222	0.025445	0.026961	-0.001516	0.407423	0.04022	0.367203
Ile263	sym	Tyr264–Met69	0.022872	0.017234	0.005638	0.028385	0.042428	-0.014043					Glu240	sym	Arg244–Ser235	0.022431	0.02412	-0.00169	0.16966	0.111515	0.058145
Ile263	sym	Tyr264–Phe66	0.064785	0.070545	-0.00576	0.184903	0.149564	0.035339					Glu240	sym	Ile263–Leu286	0.011348	0.009425	0.001923	0.037196	0.064626	-0.02743
Ile263	sym	Ser70–Ser235	0.028593	0.022799	0.005795	-0.062539	0.087921	-0.15046					Glu240	sym	Ile247–Val261	0.032284	0.030327	0.001957	0.123359	0.187869	-0.06451
Ile263	sym	Gly242–Gly238	0.020927	0.027096	-0.006169	0.356129	0.369289	-0.01316					Glu240	sym	Ile282–Ala284	0.003818	0.005792	-0.001974	0.47819	0.663881	-0.185691
Ile263	sym	Lys73–Asn170	0.004228	0.010515	-0.006287	0.101076	0.009483	0.091592					Glu240	sym	Thr266–Arg244	0.004136	0.0064	-0.002263	0.292774	0.354084	-0.06131
Ile263	sym	Thr265–Ser243	0.018676	0.025093	-0.006417	0.348354	0.125374	0.22298					Glu240	sym	Ala280–Ala284	0.021879	0.024255	-0.002376	0.52357	0.672727	-0.149157
Ile263	sym	Phe72–Glu166	0.007015	0.013604	-0.006589	0.125881	0.1159	0.009981					Glu240	sym	Arg244–Ile246	0.010715	0.008105	0.00261	0.178005	0.212684	-0.03468
Ile263	sym	Thr71–Phe72	0.014617	0.007929	0.006688	0.534191	0.631064	-0.096874					Glu240	sym	Ile279–Ala280	0.014898	0.017601	-0.002703	0.734397	0.875238	-0.140841
Ile263	sym	Asn170–Asn132	0.035453	0.02871	0.006743	0.293152	0.305306	-0.012154					Glu240	sym	Ile279–Ala284	0.007226	0.009944	-0.002718	0.366031	0.57044	-0.204409
													Glu240	sym	Ile282–Leu286	0.013699	0.016738	-0.003039	0.386585	0.661008	-0.274424
													Glu240	sym	Leu220–Ala284	0.007708	0.004145	0.003563	0.080478	0.213463	-0.132985
													Glu240	sym	Met272–Arg244	0.006858	0.003233	0.003625	0.155743	0.019275	0.136468
													Glu240	sym	Arg244–Met272	0.003233	0.006858	-0.003625	0.155743	0.019275	0.136468
													Glu240	sym	Arg244–Leu220	0.003608	0.007454	-0.003846	0.016734	0.03194	-0.015206
													Glu240	sym	Ile282–Ala280	0.006969	0.010961	-0.003992	0.503617	0.667891	-0.164274
													Glu240	sym	Leu220–Gly283	0.006797	0.002774	0.004022	0.118183	0.339206	-0.221023
													Glu240	sym	Leu220–Ala280	0.010147	0.005413	0.004733	0.25576	0.375686	-0.119926
													Glu240	sym	Arg275–Asn276	0.037762	0.032406	0.005356	0.79641	0.825885	-0.029475
													Glu240	sym	Tyr46–Val261	0.040651	0.035239	0.005412	0.097364	0.128127	-0.030763
